# Supplementary material for: Natural silencing of quorum-sensing activity protects Vibrio parahaemolyticus from lysis by an autoinducer-detecting phage
Source: PLoS Genet. 2023 Jul 31;19(7):e1010809. doi: 10.1371/journal.pgen.1010809 (PMC10426928; doi:10.1371/journal.pgen.1010809)
Supplement: S1 Data — (XLSX) [file pgen.1010809.s005.xlsx]

## Sheet: 3B
Time (min)	luxO882			luxO+			luxOD61E			luxOD61A			luxO882D61E			luxO882D61A
10	424.908	1780.22	836.957	118925	7044.97	125489	736.842	673.759	312.5	832.099	780.22	30914.6	5419.35	512.679	443.462	889.181	1286.23	4267.31
25	663.004	2509.16	771.739	178221	10605	183815	667.105	695.035	701.389	1633.7	1652.01	39956	5251.81	502.277	333.333	1329.82	1228.26	4157.15
40	509.158	1930.4	1028.63	213029	11511.1	207801	722.222	799.253	507.083	2183.15	2362.64	49047.5	5524.82	699.552	547.101	849.123	913.472	3839.56
55	512.821	1539.86	791.024	215325	12144	205478	577.32	636.44	627.576	4344.32	3347.99	49007.3	4265.96	522.807	568.841	803.692	845.878	3633.02
70	479.216	936.185	584.229	203495	10724.5	194125	620.491	578.038	392.541	5476.19	5523.81	51461.5	3522.81	452.632	529.102	735.928	856.631	2978.38
85	423.913	931.9	735.758	191634	8497.43	188426	742.293	581.156	354.4	7304.03	8168.5	48989	2892.43	375.439	620.072	590.278	609.319	2122.26
100	439.575	822.919	659.574	192190	7299.07	185263	664.507	395.675	476.147	10791.2	11076.9	50765.6	2176.8	368.421	603.485	472.974	671.776	1851.03
115	321.475	580.702	574.468	186726	5549.42	189495	557.833	567.005	360.87	13355.3	14838.8	54499.5	1532.68	368.056	634.752	678.238	546.099	1649.42
130	288.839	486.289	694.737	185805	4522.01	191323	693.374	718.657	434.261	18624.6	20981.7	62909.4	1259.33	373.819	412.206	506.803	598.395	990.412
145	270.833	450.739	552.12	173947	4121.5	189962	514.501	540.679	300.687	24467.4	26003.6	74343.8	1065.68	436.426	520.833	631.717	568.604	887.31
160	263.167	465.603	579.36	162292	3186.34	186753	398.902	484.3	264.892	31565.2	32163	87727.6	949.823	387.755	531.489	488.357	610.61	710.434
175	324.646	491.49	495.156	154144	2418.25	178926	295.552	395.499	257.721	37634.1	39027.5	100779	639.283	336.7	336.552	407.1	561.994	767.441
190	349.07	353.849	665.776	141635	2383.72	168528	213.564	245.586	286.916	48124.5	47509	117684	698.711	181.562	388.339	546.763	399.865	435.156
205	431.808	292.058	669.918	123583	1722.65	158349	184.052	277.049	161.786	55175.7	58261	130070	564.766	249.889	340.381	439.263	507.118	548.226
220	177.278	297.174	378.676	109106	1346.32	142283	207.46	222.547	156.531	62039.8	66563.8	143728	378.563	318.468	283.885	397.585	411.688	512.453
235	308.892	365.385	494.669	92469.9	860.907	128324	164.746	104.559	211.403	70743.4	79435.1	157246	432.445	358.741	364.773	264.176	282.559	467.335
250	192.465	291.294	251.449	79803.3	942.672	113694	143.419	116.562	128.432	82579.3	91121.6	167093	249.162	275.477	163.734	383.17	372.353	310.435
265	112.62	206.649	354.934	69395.4	946.903	103220	123.305	175.304	146.09	92409.9	102527	181124	336.276	313.191	295.265	259.137	318.791	266.469
280	171.631	177.965	280.674	57498	763.011	88831.3	109.645	123.004	123.336	103380	119707	194171	305.845	224.512	211.757	305.446	418.42	230.203
295	163.666	210.591	218.82	49072.9	467.658	78208.1	97.8329	99.2171	152.844	114423	132138	205036	199.739	186.45	193.592	191.521	287.102	259.223
310	307.098	217.935	233.973	39326.6	681.494	65314.5	58.4997	99.1323	88.8571	128060	149407	217909	226.826	185.048	208.808	218.105	193.986	230.246
325	161.696	248.153	224.815	33638	363.907	54708.2	41.6695	90.5676	53.8925	137794	159241	228389	165.489	158.021	253.302	184.178	232.039	204.549
340	160.498	128.51	249.691	27137.3	515.242	44669.3	68.6366	84.8442	104.849	153863	172422	236694	199.105	159.439	130.757	194.407	369.674	161.312
355	153.286	149.772	219.766	21519.7	330.824	35796.3	34.9899	60.3611	73.1471	151962	184479	233532	125.999	208.127	109.085	170.733	196.246	223.985
370	188.126	105.484	202.776	16301.9	517.622	28341.3	60.005	84.4127	74.517	152822	190524	235161	144.31	182.187	135.19	152.886	140.941	174.167
385	169.832	129.825	194.413	12698.3	317.873	21460.8	49.1353	50.0871	61.9093	144406	196436	232863	183.721	191.641	124.737	131.086	258.574	126.044
400	61.3502	134.619	172.317	9124.75	225.135	16902.4	42.5765	45.4907	61.5212	139900	186338	232393	205.608	123.61	113.915	240.964	196.381	194.73
415	120.87	200.254	193.152	7421.43	299.363	12425.9	42.2027	54.9441	68.2908	136678	178453	228891	236.999	141.899	143.35	304.821	156.972	171.609
430	166.515	187.518	154.696	4912.81	232.442	9684.35	40.0281	67.2964	52.3309	128073	169809	226540	285.62	184.089	141.851	464.485	132.018	276.55
445	178.405	222.298	158.043	3877.82	282.774	7548.54	39.1411	49.0538	48.2983	126332	163766	232161	427.739	136.017	126.39	662.755	172.819	355.656
460	204.181	269.491	182.448	2958.71	331.172	5985.53	26.7842	38.0575	51.3183	124981	157248	235941	483.604	138.909	230.332	645.503	217.354	387.512
475	226.189	339.601	149.689	2256.48	360.682	4670.94	34.461	39.0546	88.1685	121825	152773	233515	529.911	176.851	249.991	725.568	197.796	510.273
490	353.027	456.81	214.119	2077.44	588.863	4201.76	34.2623	32.8044	70.9074	120769	151980	237171	711.421	137.836	247.223	933.387	244.498	502.421
505	356.936	440.793	208.244	2623.11	889.517	5059.2	30.0757	36.417	83.2766	121092	150645	239861	849.392	180.516	352.09	1153.06	265.7	580.662
520	431.619	528.532	324.091	5109.11	1585.9	12283.5	50.0819	49.9194	47.6399	118215	152863	244544	866.218	289.951	315.703	1349.88	293.9	798.657
535	662.306	788.982	268.731	14985.1	3072.21	31759.3	57.3602	58.3306	80.713	117377	151879	239749	1035.05	303.956	473.531	1646.29	464.28	834.749
550	618.967	728.083	494.759	38408.2	7044.03	75162.4	66.9097	92.4649	75.4333	121034	152950	247855	1258.75	257.089	447.511	1536.79	485.568	1055.7
565	691.918	886.453	728.171	100584	18843.2	177850	186.342	148.85	131.242	124110	154970	260997	1663.25	440.847	547.389	2040.78	732.045	1220.21
580	815.735	1072.86	1155.39	238682	44158.4	382793	303.584	279.796	212.239	133201	157783	276884	2217.07	632.473	928.939	2933.68	1404.93	1877.5
595	1082.22	1557.56	2016.46	477303	109827	730839	653.457	547.182	410.219	160553	161440	328491	2542.68	923.037	1320.59	3909.62	1929.52	2821.63
610	1314.56	2191.84	3158.54	860796	241170	1.22741e+06	1088.81	934.579	609.679	268961	173162	463145	3223.91	1231.86	1735.45	5136.65	3071.99	3685.59
625	1718.82	3329.74	4779.64	1.39283e+06	470748	1.89011e+06	1796.15	1603.34	975.307	502555	179911	687124	3854.16	1800.86	2952.57	6818.58	4411.41	5014.43
640	2305.44	4176.17	6585.6	1.96629e+06	814495	2.35974e+06	2572.19	2250.33	1499.51	807622	191539	948676	5077.62	2236.32	4168.63	8431.73	6185.02	6413.36
655	3063.07	4600.26	7682.78	2.2257e+06	1.30023e+06	2.68768e+06	3104.25	2866.58	2140.61	1207175	214363	1.23064e+06	7517.25	2591.36	5250.18	10052.9	7533.35	8013.48
670	3868.08	5685.54	10016.7	3005961	1946354	3646278	4149.08	3643.75	2911.12	1.81339e+06	257456	1518832	11114.5	3414.77	6787.45	12830.9	10555.4	11409.7
685	4723.18	6875.13	12762.5	3.98672e+06	2408660	4.67863e+06	5283.41	4542.06	3460.3	2.58478e+06	355517	1849171	15095.4	4535.18	8705.71	15644.2	12635	15594.8
700	5604.43	8703.93	15505.7	4.75964e+06	3.33969e+06	5.32268e+06	6528.09	5583.46	4569.41	3608725	527831	2219330	20552.3	5551.21	10015.3	18654	15529.7	20384.7
715	6155.61	11182.8	17819	5086922	4.57044e+06	5862308	7263.91	6520.57	5448.58	4.15637e+06	739124	2.63834e+06	26509.8	6532.37	10599	21681.7	18008.5	25455.4
730	7425.21	14489	18610	5211883	5.61609e+06	6108457	7965.25	7068.53	6266.34	4874512	959717	3109239	33142.6	6932.47	12265	24930.6	20108.3	31297.6
745
760
775
790
805
820
835
850
865
880
895
910
925
940
955
970
985
1000
1015
1030
1045
1060
1075
1090
1105
1120
1135
1150
1165
1180
1195
1210
1225
1240
1255
1270
1285
1300
1315
1330
1345

## Sheet: 3C
luxO882			luxO+			luxOD61E			luxOD61A			luxO882D61E			luxO882D61A
13417	14720.4	15306.9	1221.96	1252.13	1333.84	8419.52	8788.69	9039.82	201.087	186.755	208.936	18496.2	19765.9	20045.9	20113.3	19575.4	20238.5

## Sheet: 4A
Left					Right
vqmR-vqmA882+	luxO+	vqmR-vqmA882+ luxO+				vqmR-vqmA882+	luxO+	vqmR-vqmA882+ luxO+
0.868321	3.28189	3.36763			parA	0.247093	0.803531	0.827593
0.466794	2.77805	3.83496			telN	0.480693	0.018748	0.18275
0.351252	2.64773	3.40248			qtip	0.155601	0.466735	0.704776
0.459829	2.49944	3.14678			vqmAPhage	0.0662566	1.27672	1.7963
0.551237	2.64319	3.35231			repA	0.272057	1.75676	2.17894
0.538923	2.84217	3.39947			cI	-0.0400421	-0.159374	0.18046
0.529379	2.75803	3.45216			putative cro	0.209724	1.66802	2.10976
0.490168	2.24286	2.92045			putative dskA	0.528147	1.86091	2.09306
0.442938	2.06138	2.66376			q	0.158914	1.48496	1.73788
0.378484	2.14944	2.79396			gp68 (unknown)	0.148358	0.0917186	0.424437
0.440443	2.00673	2.71374			gp69 lysin	0.234419	2.46499	3.09098
0.541468	2.22961	2.89724			gp70 lysin	0.336243	2.68626	3.14616
0.531839	2.2165	2.81226			gp71 lysin	0.20704	2.30475	2.72297
0.499089	2.39591	2.91345
0.497218	2.38419	2.97962
0.642638	2.37111	3.09901
0.394792	2.22324	2.75011
0.321214	2.38163	2.48971
0.41467	2.25951	2.44662
0.516343	2.44287	2.69472
0.552047	2.53701	3.15225
0.594772	2.84225	3.30594
0.4892	2.10575	2.6138
0.575883	2.07763	2.90745
0.478326	1.92449	2.67591
0.277328	1.18305	2.1548
0.478418	1.83228	2.32127
0.316764	1.50975	1.89032
0.412576	2.46062	2.67866
0.282926	2.37097	2.61468
0.385358	2.09834	2.97738
0.456962	1.84159	2.01244
0.017533	-0.343777	-0.23088
0.223803	-0.587134	-0.532323
-0.118832	-0.701956	-0.865465
0.133767	-0.449605	-0.524632
0.202588	-0.670156	-0.165902
0.340191	-1.22065	0.542826
0.148664	0.59879	0.794317
0.247093	0.803531	0.827593
0.480693	0.018748	0.18275
0.155601	0.466735	0.704776
0.0662566	1.27672	1.7963
0.272057	1.75676	2.17894
-0.0400421	-0.159374	0.18046
0.209724	1.66802	2.10976
0.528147	1.86091	2.09306
0.158914	1.48496	1.73788
0.148358	0.0917186	0.424437
0.234419	2.46499	3.09098
0.336243	2.68626	3.14616
0.20704	2.30475	2.72297

## Sheet: 4B
Parent 882			vqmR-vqmA882+			luxO+			vqmR-vqmA882+ luxO+
472.141	326.531	490.985	855.901	785.714	958.987	3562.02	5968.53	4839.52	7344.51	7313	6562.36

## Sheet: 4C
	Parent 882			vqmR-vqmA882+			luxO+			vqmR-vqmA882+ luxO+
Lysogen	160.584	213.636	266.571	394.469	517.289	433.884	3276.77	2462.96	5592.25	1653.41	2130.79	2390.71
Cured	110.783	83.1025	143.271	90.9091	54.3338	108.939	352.609	274.126	315.175	225.41	232.593	150.704

## Sheet: 5A
	Parent 882			vqmR-vqmA882+			luxO+			vqmR-vqmA882+ luxO+
+H2O	1	0.956	1.069	1.01	1.006	1.031	1.7	2.012	2.693	1.986	2.313	2.234
+Ara	11.838	7.83	9.839	11.815	8.467	12.503	21.613	24.994	23.484	25.311	29.078	26.815

## Sheet: 5B
Time (min)	Parent 882			vqmR-vqmA882+			luxO+			vqmR-vqmA882+ luxO+			Parent 882			vqmR-vqmA882+			luxO+			vqmR-vqmA882+ luxO+
10	0.0993333	0.102333	0.102667	0.0996667	0.1	0.102	0.101	0.101667	0.102667	0.101667	0.102	0.0993333	0.0976667	0.098	0.1	0.100667	0.0993333	0.103333	0.0993333	0.101333	0.1	0.101333	0.100333	0.0986667
25	0.098	0.102	0.102333	0.100667	0.102	0.102	0.102667	0.103	0.101667	0.101667	0.103667	0.101333	0.099	0.099	0.100333	0.100667	0.099	0.103	0.0996667	0.101333	0.100667	0.102	0.101333	0.100333
40	0.099	0.102333	0.103667	0.102333	0.103	0.104	0.104	0.103667	0.102333	0.103	0.105	0.103	0.100333	0.100333	0.101667	0.102	0.100667	0.104333	0.101667	0.103333	0.103	0.103667	0.102667	0.102
55	0.101667	0.105333	0.106333	0.105333	0.106333	0.107333	0.107	0.106667	0.105667	0.106333	0.109	0.106333	0.103	0.103333	0.104333	0.105667	0.103333	0.107667	0.105	0.106333	0.106333	0.107	0.106333	0.105333
70	0.106	0.11	0.112	0.111333	0.113	0.115	0.112333	0.111667	0.111	0.112333	0.115667	0.112333	0.107	0.108667	0.11	0.112333	0.109333	0.113667	0.110667	0.112333	0.112333	0.113667	0.113	0.111333
85	0.113	0.118333	0.119333	0.122333	0.123	0.126333	0.121667	0.119667	0.119333	0.123	0.126667	0.122333	0.115	0.118	0.118333	0.124667	0.120667	0.126333	0.120333	0.121	0.121333	0.124333	0.124333	0.121333
100	0.126	0.133333	0.134	0.144	0.14	0.144667	0.137333	0.134	0.134	0.141	0.148	0.139667	0.127333	0.134	0.133333	0.15	0.142667	0.148	0.137	0.137667	0.138	0.142333	0.145	0.139
115	0.148667	0.158333	0.156667	0.184	0.167667	0.179	0.162	0.160333	0.160333	0.173667	0.186	0.17	0.149333	0.162333	0.158667	0.197	0.186333	0.189	0.164667	0.164667	0.166	0.17	0.181333	0.169667
130	0.187667	0.199667	0.200333	0.221333	0.212333	0.231667	0.199667	0.205667	0.206667	0.222667	0.242	0.217333	0.183667	0.202667	0.197333	0.251667	0.236333	0.241	0.208667	0.211667	0.213667	0.222333	0.235667	0.218
145	0.235	0.247333	0.252667	0.276	0.297333	0.310667	0.255	0.271	0.267	0.291	0.316667	0.272	0.233333	0.25	0.241	0.321333	0.310667	0.318333	0.268667	0.275333	0.277667	0.287333	0.301333	0.28
160	0.310667	0.327	0.325	0.326667	0.333333	0.359667	0.326	0.341	0.310333	0.346667	0.385333	0.319333	0.296333	0.314333	0.306667	0.369	0.358667	0.352333	0.341333	0.329667	0.333333	0.352667	0.349333	0.337333
175	0.352	0.373333	0.374667	0.381	0.394	0.411	0.378	0.376333	0.38	0.406667	0.444333	0.386	0.355667	0.362667	0.357333	0.427	0.424667	0.428667	0.402	0.368333	0.395333	0.399333	0.403	0.393333
190	0.403667	0.441667	0.458333	0.479333	0.458	0.487	0.428667	0.433	0.437	0.471667	0.484333	0.456	0.415333	0.411333	0.433333	0.495667	0.486	0.492	0.462	0.436333	0.476667	0.451	0.455333	0.446
205	0.469	0.495667	0.497	0.527	0.519	0.515667	0.471	0.471333	0.492667	0.51	0.526333	0.504333	0.480667	0.47	0.499667	0.544333	0.549333	0.536667	0.514667	0.492667	0.524333	0.506	0.515	0.498333
220	0.539667	0.553333	0.547	0.559667	0.573333	0.544333	0.522	0.525333	0.526	0.519667	0.540333	0.522	0.520667	0.511667	0.556333	0.568	0.609667	0.546667	0.535333	0.528	0.555	0.538	0.532333	0.541333
235	0.584	0.594333	0.580333	0.584	0.579	0.564	0.545667	0.561	0.557	0.535333	0.532	0.533667	0.529333	0.595	0.586	0.584	0.624667	0.564333	0.562	0.532	0.574667	0.555	0.556333	0.574667
250	0.612333	0.575667	0.589667	0.582333	0.599333	0.580667	0.529667	0.564	0.562333	0.497333	0.437333	0.44	0.535333	0.589	0.582	0.598	0.611	0.583667	0.577333	0.530667	0.564667	0.567333	0.585667	0.586
265	0.612333	0.56	0.583667	0.581	0.592333	0.589667	0.479667	0.493667	0.515333	0.395	0.347667	0.333333	0.538	0.602	0.592333	0.61	0.607	0.585	0.589667	0.539667	0.579	0.575333	0.601333	0.591333
280	0.587	0.572333	0.575	0.544667	0.551	0.592333	0.420667	0.428333	0.444333	0.324333	0.278333	0.263	0.536	0.597333	0.585667	0.619	0.617	0.588667	0.595667	0.557333	0.593333	0.587667	0.609333	0.599333
295	0.573	0.592333	0.561667	0.527333	0.479	0.564333	0.366	0.385333	0.367667	0.246	0.227333	0.218333	0.546333	0.602667	0.597	0.618	0.604667	0.585333	0.605	0.570333	0.606667	0.591667	0.607667	0.610667
310	0.541667	0.482	0.527	0.475333	0.441	0.537	0.316667	0.328333	0.302667	0.214667	0.193	0.189	0.541333	0.587333	0.597	0.617667	0.608	0.593333	0.619333	0.584	0.613333	0.587667	0.596667	0.612333
325	0.486	0.432667	0.520667	0.436	0.406667	0.496667	0.260333	0.272667	0.263667	0.191333	0.178667	0.178667	0.534	0.589333	0.595333	0.626333	0.616	0.601	0.641667	0.609333	0.626333	0.572667	0.592	0.607667
340	0.458	0.425667	0.458	0.404667	0.362333	0.462	0.225	0.237	0.247667	0.180333	0.176667	0.179667	0.538667	0.587333	0.599667	0.622333	0.613	0.6	0.653333	0.63	0.634333	0.564333	0.586667	0.601667
355	0.422667	0.401	0.435667	0.391	0.34	0.461667	0.204	0.211667	0.217333	0.177333	0.184333	0.188333	0.542	0.589	0.607	0.623	0.614333	0.613333	0.649333	0.636667	0.627333	0.550333	0.569667	0.587333
370	0.39	0.386667	0.425333	0.395667	0.333333	0.431667	0.191333	0.194333	0.200333	0.184	0.201333	0.206	0.542667	0.585333	0.593333	0.625333	0.620333	0.633667	0.642667	0.628	0.614667	0.535333	0.553	0.573
385	0.371667	0.364	0.417667	0.368	0.306	0.423333	0.185	0.183333	0.190333	0.199333	0.224333	0.227	0.539667	0.588333	0.602667	0.626	0.612333	0.640333	0.627	0.617	0.596333	0.520333	0.54	0.558333
400	0.361333	0.339333	0.395667	0.363	0.284667	0.420667	0.185333	0.177333	0.179667	0.221	0.250333	0.247	0.538333	0.579	0.600333	0.627667	0.598	0.619333	0.607	0.602	0.575	0.509	0.522	0.543
415	0.345333	0.320667	0.361333	0.350333	0.284	0.396667	0.193	0.181333	0.179333	0.245667	0.276	0.266667	0.534667	0.574333	0.598667	0.625667	0.582667	0.612667	0.589	0.583667	0.552667	0.493333	0.510667	0.527
430	0.324333	0.306	0.333	0.343667	0.258	0.376667	0.205333	0.192667	0.189333	0.269	0.299667	0.286	0.532333	0.571333	0.598667	0.638	0.584	0.609667	0.571333	0.566	0.532333	0.481667	0.498667	0.512333
445	0.314	0.298667	0.316	0.301667	0.254667	0.327333	0.221333	0.212	0.208	0.288667	0.320333	0.306333	0.524	0.563	0.596667	0.645667	0.581667	0.615333	0.557667	0.554	0.515333	0.471	0.487333	0.499667
460	0.304	0.296667	0.302	0.259333	0.254	0.300667	0.237333	0.232667	0.23	0.307	0.339667	0.328333	0.516333	0.557333	0.596	0.654333	0.579333	0.619	0.549	0.546	0.505667	0.463667	0.482	0.491333
475	0.301	0.300667	0.292333	0.246	0.258	0.283667	0.254	0.251333	0.251	0.324667	0.357	0.35	0.51	0.553	0.594667	0.660667	0.579	0.621667	0.543333	0.54	0.501	0.459333	0.479	0.486
490	0.305333	0.309	0.291	0.237667	0.271	0.263333	0.272667	0.268667	0.269333	0.343	0.376333	0.373333	0.507333	0.554667	0.595	0.668	0.579667	0.625333	0.543	0.537	0.501	0.458	0.48	0.484
505	0.316667	0.320333	0.297667	0.234	0.288333	0.249667	0.291	0.286333	0.287333	0.362333	0.396667	0.4	0.504667	0.554667	0.596667	0.676333	0.578667	0.631	0.546333	0.539	0.506667	0.46	0.483667	0.485
520	0.329667	0.334667	0.307	0.243	0.308667	0.244333	0.307667	0.303667	0.304	0.387	0.414667	0.414	0.504667	0.558	0.599	0.683333	0.58	0.639333	0.554667	0.545667	0.517333	0.464333	0.490333	0.490333
535	0.345333	0.346	0.318333	0.251	0.323	0.253	0.323	0.320667	0.320333	0.412	0.435333	0.431667	0.506	0.559667	0.602667	0.691	0.582667	0.646	0.566333	0.557667	0.532667	0.471667	0.500333	0.498
550	0.361667	0.366667	0.334333	0.266333	0.347	0.268	0.339	0.337	0.336667	0.433667	0.455	0.451667	0.508333	0.563333	0.606333	0.700667	0.584667	0.655	0.581333	0.572667	0.55	0.482	0.514	0.509333
565	0.377667	0.381	0.354333	0.288	0.363	0.292	0.353667	0.351333	0.35	0.454	0.473333	0.471667	0.512	0.567667	0.610333	0.708333	0.589	0.662333	0.598333	0.589333	0.569333	0.494	0.529333	0.522333
580	0.393	0.396	0.371333	0.302333	0.374333	0.323	0.368	0.365333	0.363333	0.473333	0.492667	0.489333	0.516	0.573	0.614667	0.717	0.593	0.671667	0.616667	0.608	0.589333	0.508	0.547	0.536333
595	0.407333	0.409333	0.385667	0.315	0.384667	0.338667	0.384	0.382667	0.378667	0.491333	0.511667	0.509333	0.520333	0.579333	0.620333	0.728	0.598667	0.681333	0.634667	0.626667	0.609667	0.523333	0.565333	0.552

## Sheet: 6B
	Parent 882			vqmR-vqmA882+			luxO+			vqmR-vqmA882+ luxO+
recA+	591.53	641.992	594.816	1373.37	1350.4	1414.63	6138.04	6475	6496.96	6948.67	6465.97	6665.13
ΔrecA	281.669	216.138	324.786	551.857	472.938	553.966	4196.77	4053.43	4200.2	4652.75	4459.87	4422.12

## Sheet: 6C
Time (min)	Parent 882			vqmR-vqmA882+			luxO+			vqmR-vqmA882+ luxO+			Parent 882			vqmR-vqmA882+			luxO+			vqmR-vqmA882+ luxO+
10	0.094	0.0851043	0.106782	0.084071	0.0923333	0.120281	0.092	0.111806	0.0774593	0.0926667	0.064208	0.084456	0.095	0.0808353	0.0922927	0.098	0.0844627	0.103041	0.0926667	0.0876197	0.100883	0.093	0.081179	0.094048
25	0.0953333	0.0876403	0.113737	0.0722777	0.0936667	0.09794	0.093	0.108409	0.0760317	0.0956667	0.0710977	0.106003	0.096	0.086528	0.098525	0.0976667	0.0821043	0.1092	0.0936667	0.084479	0.112718	0.0926667	0.081258	0.095398
40	0.0966667	0.0802547	0.108233	0.0748837	0.096	0.100898	0.0943333	0.099047	0.074416	0.0966667	0.066319	0.105366	0.097	0.0788957	0.0959	0.099	0.0922297	0.097672	0.0953333	0.0771307	0.0790147	0.095	0.0712907	0.0881123
55	0.099	0.0766793	0.101358	0.0825887	0.0996667	0.114377	0.097	0.125314	0.0826137	0.1	0.0805973	0.111779	0.0993333	0.0915113	0.114552	0.102667	0.083214	0.0989703	0.098	0.0974017	0.112119	0.0976667	0.090984	0.1146
70	0.104	0.0997173	0.116488	0.086649	0.105333	0.112121	0.101	0.122976	0.0883483	0.105333	0.0844813	0.10813	0.103	0.0948953	0.122378	0.109	0.092769	0.094473	0.102	0.0984397	0.132938	0.103	0.0973167	0.121224
85	0.112333	0.110656	0.136701	0.089421	0.115	0.119725	0.108667	0.136958	0.0908203	0.116333	0.09611	0.124091	0.111333	0.103442	0.116591	0.118667	0.104843	0.123235	0.109333	0.094907	0.108668	0.112	0.104624	0.128961
100	0.127	0.117841	0.151013	0.0977017	0.131	0.136052	0.120667	0.143218	0.0986977	0.135333	0.108634	0.150123	0.123667	0.112691	0.144719	0.135	0.121717	0.152584	0.121667	0.103322	0.12866	0.128667	0.120011	0.146541
115	0.150333	0.127041	0.159762	0.117075	0.158333	0.172576	0.140667	0.142455	0.110384	0.168	0.139533	0.181058	0.145	0.124371	0.152967	0.162667	0.142304	0.165105	0.142333	0.128847	0.139605	0.157	0.14395	0.160828
130	0.188333	0.175752	0.202429	0.159981	0.201	0.223637	0.175333	0.209501	0.144295	0.216667	0.164721	0.225499	0.18	0.159051	0.188054	0.206	0.184313	0.218414	0.175	0.156252	0.190362	0.200333	0.186442	0.234207
145	0.234333	0.198507	0.241235	0.199878	0.253	0.270091	0.223333	0.26048	0.182894	0.275333	0.216862	0.314327	0.232333	0.210176	0.248737	0.256667	0.229248	0.25427	0.223667	0.196507	0.235688	0.258333	0.233606	0.272101
160	0.286333	0.256474	0.305045	0.255305	0.327	0.362967	0.27	0.320428	0.214724	0.339667	0.274245	0.364495	0.289333	0.257638	0.310785	0.323667	0.293499	0.348428	0.275667	0.238982	0.283063	0.317667	0.291851	0.345516
175	0.366	0.332304	0.393804	0.301108	0.380667	0.413294	0.343333	0.384493	0.275882	0.389	0.315438	0.432701	0.369	0.334771	0.405136	0.386	0.356421	0.426956	0.331667	0.308106	0.367376	0.374667	0.336732	0.402091
190	0.397	0.36622	0.438896	0.35434	0.443333	0.513972	0.4	0.44201	0.312029	0.452333	0.363072	0.502667	0.396667	0.362496	0.431507	0.437333	0.394103	0.480839	0.373667	0.336459	0.404759	0.425	0.388835	0.473693
205	0.457667	0.410728	0.496489	0.387635	0.477	0.534543	0.476	0.533446	0.370217	0.534	0.43312	0.616479	0.448333	0.400151	0.476535	0.490333	0.440658	0.529668	0.452333	0.409694	0.49516	0.493333	0.443248	0.535783
220	0.501333	0.457134	0.547424	0.429446	0.537333	0.606646	0.521667	0.574932	0.411374	0.569333	0.44847	0.620543	0.507	0.455933	0.557837	0.537	0.48787	0.588675	0.517667	0.460881	0.563078	0.571333	0.515283	0.618328
235	0.527333	0.474732	0.563855	0.435212	0.547333	0.604499	0.537667	0.614586	0.429673	0.589667	0.467917	0.660466	0.55	0.49237	0.58772	0.578667	0.522408	0.62417	0.540667	0.483444	0.577264	0.627667	0.571126	0.684909
250	0.565	0.511287	0.631468	0.48683	0.602333	0.689107	0.560333	0.625715	0.452141	0.591667	0.476656	0.671058	0.558667	0.499	0.605773	0.596667	0.535299	0.637976	0.570333	0.515181	0.614925	0.656	0.591578	0.712154
265	0.591667	0.535701	0.64948	0.487544	0.608	0.685276	0.537667	0.613708	0.431827	0.523	0.414375	0.585665	0.552667	0.49054	0.590176	0.600667	0.542557	0.649165	0.599	0.532821	0.646802	0.666333	0.59759	0.71007
280	0.592	0.544518	0.659038	0.477813	0.603667	0.674062	0.472	0.517309	0.376267	0.425667	0.337628	0.484016	0.556	0.507195	0.611631	0.604333	0.5542	0.66668	0.632667	0.568352	0.68048	0.669333	0.595722	0.718092
295	0.612333	0.552838	0.652861	0.460384	0.579333	0.635237	0.395	0.437959	0.315177	0.338333	0.270982	0.380289	0.561667	0.509573	0.611717	0.624333	0.570947	0.690363	0.653	0.586301	0.705246	0.672333	0.598107	0.715668
310	0.611	0.552267	0.672242	0.452239	0.568	0.632358	0.318	0.344479	0.250262	0.272667	0.21695	0.307172	0.567	0.504387	0.592193	0.645	0.575779	0.68548	0.669333	0.610293	0.738972	0.678333	0.60741	0.729681
325	0.61	0.550219	0.669012	0.4309	0.533	0.601069	0.264333	0.289953	0.204318	0.232667	0.190439	0.268804	0.582667	0.524849	0.636963	0.659	0.590892	0.721155	0.684333	0.613359	0.726844	0.689333	0.614787	0.732122
340	0.604667	0.540846	0.655071	0.417796	0.518667	0.600821	0.230333	0.261244	0.178109	0.210333	0.167063	0.244817	0.603	0.54672	0.657694	0.68	0.606673	0.722471	0.693667	0.621718	0.746059	0.695	0.627245	0.746656
355	0.599333	0.532037	0.652001	0.385944	0.488667	0.54396	0.209	0.23416	0.172488	0.197	0.158518	0.21878	0.610333	0.544567	0.659952	0.685667	0.608101	0.733029	0.696	0.622684	0.74016	0.699667	0.635945	0.767191
370	0.610667	0.550147	0.65272	0.372789	0.459667	0.526123	0.194333	0.213174	0.153985	0.190667	0.150535	0.209769	0.627	0.578693	0.697328	0.700667	0.630779	0.754705	0.699	0.640215	0.770632	0.705	0.626664	0.749661
385	0.613333	0.555595	0.662421	0.345292	0.431	0.490502	0.187667	0.208567	0.151898	0.191	0.146978	0.207287	0.641333	0.573993	0.689384	0.715667	0.647563	0.783521	0.703333	0.635483	0.769669	0.712	0.635872	0.758371
400	0.613333	0.548949	0.652562	0.326737	0.407667	0.451788	0.187	0.209535	0.14926	0.197	0.152616	0.215413	0.646667	0.585212	0.690259	0.734667	0.672667	0.803793	0.712333	0.641298	0.784962	0.719667	0.654849	0.79552
415	0.616667	0.544629	0.648672	0.297779	0.372667	0.408704	0.193333	0.221276	0.157703	0.207	0.158668	0.216723	0.656667	0.589913	0.704663	0.755333	0.674701	0.804311	0.721333	0.648886	0.780932	0.728667	0.662448	0.794451
430	0.627	0.561619	0.676057	0.285331	0.347667	0.374496	0.204	0.230242	0.160095	0.219667	0.175837	0.252197	0.673667	0.601799	0.722808	0.780333	0.698756	0.827806	0.732333	0.654995	0.789764	0.737667	0.666011	0.796746
445	0.641	0.571366	0.677989	0.257788	0.326	0.36365	0.218	0.2535	0.17645	0.233667	0.192947	0.262997	0.694	0.622455	0.750109	0.803333	0.711768	0.850713	0.742	0.668868	0.806803	0.748	0.675953	0.808639
460	0.653333	0.59086	0.714988	0.237301	0.304333	0.330863	0.233333	0.261766	0.190122	0.247	0.200214	0.289255	0.705333	0.637378	0.772973	0.812	0.732764	0.883835	0.753667	0.681893	0.814132	0.759333	0.679962	0.8179
475	0.661	0.596925	0.723725	0.22865	0.285333	0.325761	0.247333	0.264674	0.195634	0.260333	0.206506	0.287481	0.715667	0.637487	0.773198	0.846333	0.76352	0.914121	0.767	0.690379	0.823508	0.770667	0.689051	0.820965
490	0.669667	0.601286	0.731917	0.214787	0.268	0.29966	0.260667	0.291182	0.203666	0.274	0.221835	0.301912	0.725	0.648781	0.769228	0.867667	0.781791	0.947554	0.780333	0.711769	0.863729	0.783	0.703525	0.838551
505	0.678	0.61871	0.740594	0.202459	0.258333	0.280328	0.273333	0.312933	0.225295	0.288	0.23361	0.339082	0.735667	0.662757	0.79112	0.885667	0.801371	0.957144	0.794	0.720039	0.858558	0.795667	0.721598	0.874758
520	0.687333	0.618205	0.748056	0.197944	0.245333	0.272695	0.286	0.312631	0.224889	0.303	0.234674	0.334774	0.747667	0.675556	0.815664	0.902333	0.804169	0.967406	0.809333	0.725666	0.866558	0.809667	0.725078	0.872877
535	0.697333	0.625958	0.749699	0.202757	0.247333	0.276329	0.299333	0.318441	0.235952	0.318	0.251041	0.359282	0.762333	0.693209	0.836825	0.917667	0.814692	0.987927	0.825	0.741263	0.88191	0.823	0.732186	0.872148
550	0.705667	0.639721	0.76143	0.212949	0.264333	0.294499	0.312667	0.347032	0.250582	0.330667	0.258313	0.354867	0.777	0.698429	0.840031	0.934667	0.839307	0.996885	0.84	0.755064	0.904942	0.837	0.756042	0.906669
565	0.717	0.64009	0.758921	0.217447	0.276	0.30066	0.323	0.342425	0.251755	0.341667	0.273965	0.393822	0.795333	0.714297	0.861164	0.950667	0.849642	1.02184	0.855333	0.773104	0.933208	0.850667	0.770575	0.931482
580	0.722333	0.651853	0.778462	0.226871	0.287	0.317893	0.333	0.365852	0.264626	0.351333	0.282629	0.405659	0.818333	0.733951	0.883191	0.967	0.873121	1.04434	0.869667	0.782712	0.927204	0.863333	0.782042	0.935251
595	0.733	0.658886	0.79742	0.242338	0.299667	0.350907	0.342667	0.383735	0.278313	0.363333	0.293481	0.418755	0.838667	0.747884	0.881752	0.984333	0.889931	1.08109	0.884667	0.789479	0.935038	0.877667	0.796841	0.962632

## Sheet: 6D
	Parent 882			vqmR-vqmA882+			luxO+			vqmR-vqmA882+ luxO+
VP882 Ctr::cm	1184.28	972.692	1699.2	1069.52	1009.38	947.57	7590.55	8840.08	8466.45	10530.3	10457.2	9948.92
VP882 qtip::cm	1463.65	560	614.796	1272.16	1375.48	1388.67	2306.78	2284.96	2238.5	1941.18	2039.46	2164.16

[truncated: 10 more sheets: 6E, S1A, S1B, S2B, S2C, S3A, S3B, S3C, S4A, S4B]
