# Supplementary material for: Natural silencing of quorum-sensing activity protects Vibrio parahaemolyticus from lysis by an autoinducer-detecting phage
Source: PLoS Genet. 2023 Jul 31;19(7):e1010809. doi: 10.1371/journal.pgen.1010809 (PMC10426928; doi:10.1371/journal.pgen.1010809)
Supplement: S2 Data — (XLSX) [file pgen.1010809.s006.xlsx]

## Sheet: parent vs vqmR-vqmA882+  luxO+
Locustag	Description	FeatureType	logFC	PValue	FDR	strain 882-A	strain 882-B	strain 882-C	vqmR-vqmA882+ luxO+ -A	vqmR-vqmA882+ luxO+ -B	vqmR-vqmA882+ luxO+ -C
VP0007	amino acid ABC transproter, permease protein	CDS	-1.16204	3.09897e-09	1.27817e-08	45.4674	49.3454	48.4083	20.0821	21.6952	22.368
VP0008	amino acid ABC transporter, periplasmic amino acid-binding portion	CDS	-2.58684	2.17839e-13	1.66682e-12	671.162	746.469	777.206	143.364	131.752	89.6119
VP0010	hypothetical protein	CDS	-2.14148	0.0226782	0.0352392	0.579731	0.0795894	1.51728	0.278919	0	0.1398
VP0022	glycyl-tRNA synthetase, alpha chain	CDS	-1.18625	2.9887e-13	2.23282e-12	395.293	457.082	416.745	174.975	181.321	201.592
VP0024	NADH dehydrogenase subunit II-related protein	CDS	1.64563	5.25486e-08	1.84797e-07	264.688	217.757	310.536	909.182	846.546	725.423
VP0025	conserved hypothetical protein	CDS	2.37938	3.50932e-09	1.43519e-08	35.3636	30.6419	24.0596	157.589	103.591	206.764
VP0026	hypothetical protein	CDS	1.91321	2.35156e-14	2.06207e-13	36.8543	44.4905	37.0649	120.586	154.166	171.954
VP0029	fatty oxidation complex, beta subunit	CDS	2.53867	5.16564e-11	2.82325e-10	154.705	192.765	183.446	915.69	981.602	1188.44
VP0030	fatty oxidation complex, alpha subunit	CDS	2.17398	2.00136e-14	1.78803e-13	350.489	383.939	414.722	1531.17	1798.55	1856.83
VP0036	conserved hypothetical protein	CDS	-1.28612	6.67685e-07	2.02404e-06	65.5924	57.6227	68.2774	28.7286	27.155	22.368
VP0042	cytochrome c5	CDS	-1.21319	8.91018e-11	4.65015e-10	380.8	315.094	266.246	133.23	121.695	160.071
VP0043	hypothetical protein	CDS	-1.82109	0.0337144	0.0507589	1.57355	0.477536	0.216754	0.278919	0.287354	0
VP0045	hypothetical protein	CDS	1.14276	0.00862893	0.0144496	1.15946	0.795894	0.794763	3.44	1.72413	0.559201
VP0047	peptide ABC transporter, ATP-binding protein	CDS	1.01689	3.89096e-10	1.85143e-09	1020.24	1051.85	1002.41	1869.41	2118.66	2233.73
VP0051	hypothetical protein	CDS	-1.46672	3.52981e-14	3.03359e-13	224.604	239.325	239.151	98.1794	95.5453	60.1141
VP0054	hypothetical protein	CDS	-1.79237	6.95985e-11	3.72238e-10	21.1188	25.4686	23.6984	5.76432	6.60915	8.10841
VP0055	putative RNA polymerase ECF-type sigma factor	CDS	1.5493	1.54966e-05	3.90003e-05	2.15328	1.75097	1.66178	6.5081	3.87928	5.73181
VP0056	hypothetical protein	CDS	1.93786	3.15977e-09	1.30121e-08	3.64402	2.62645	2.60104	10.0411	12.2126	11.883
VP0060	putative multidrug transmembrane resistance signal peptide protein	CDS	-7.59997	2.49116e-12	1.59703e-11	143.525	236.858	231.132	1.39459	0.431031	1.1184
VP0061	putative multidrug transmembrane resistance signal peptide protein	CDS	-7.15097	5.54198e-12	3.41001e-11	66.5034	90.3339	102.741	1.11567	0	0.419401
VP0071	sensory box/GGDEF family protein	CDS	-1.02473	8.70698e-12	5.25564e-11	119.424	105.695	107.221	51.6929	55.172	56.6191
VP0072	transcriptional regulator AsnC	CDS	-1.81376	2.72363e-19	5.32466e-18	90.438	104.421	101.007	30.6811	27.8734	25.3038
VP0074	hypothetical protein	CDS	-1.08056	0.000163	0.000354387	16.7294	12.3364	10.1874	4.27675	6.75283	7.82881
VP0075	MadN protein	CDS	1.53425	4.78776e-13	3.48896e-12	270.569	315.811	256.419	706.873	759.477	975.106
VP0076	universal stress protein A	CDS	1.40157	4.92226e-13	3.58147e-12	1398.72	1637.39	1735.76	3777.4	3865.63	4964.3
VP0079	conserved hypothetical protein	CDS	-2.68761	0.000440231	0.000906449	21.9469	20.2953	444.345	21.2908	27.2987	27.5406
VP0085	hypothetical protein	CDS	1.36614	2.96898e-11	1.67677e-10	15.3214	18.3851	16.401	49.2756	42.8158	36.7675
VP0087	hypothetical protein	CDS	-1.85957	3.79696e-05	9.05147e-05	7.61932	9.23237	10.7654	3.16108	3.1609	1.1184
VP0106	hypothetical protein	CDS	1.01988	7.24046e-06	1.90614e-05	26.8332	28.5726	23.8429	54.0173	54.31	52.2853
VP0110	cytochrome c4	CDS	-1.26414	7.61963e-14	6.23233e-13	1265.63	1293.65	1143.52	498.521	449.566	593.592
VP0116	adenosine deaminase	CDS	-1.65265	3.81086e-16	4.42023e-15	224.024	283.02	269.425	77.2605	85.0569	84.8587
VP0117	GGDEF family protein	CDS	-2.77252	6.34575e-23	2.33366e-21	173.339	152.573	146.453	21.9416	21.4079	25.863
VP0130	conserved hypothetical protein	CDS	-1.06237	2.91628e-10	1.41172e-09	132.013	146.365	150.933	66.7546	71.2639	67.6633
VP0149	hypothetical protein	CDS	-3.48333	3.05684e-22	9.73265e-21	830.837	761.67	606.982	76.7027	48.5629	70.7389
VP0151	hypothetical protein	CDS	1.09977	1.62082e-13	1.26259e-12	280.59	312.388	303.672	648.486	614.938	658.319
VP0156	xanthine/uracil permease family protein	CDS	-1.12471	1.10488e-09	4.89407e-09	111.06	148.991	154.401	59.0378	75.5742	55.7803
VP0162	hypothetical protein	CDS	2.19264	1.82747e-13	1.40968e-12	25.0941	23.3993	28.9005	108.313	109.051	137.144
VP0163	putative TonB2 protein	CDS	2.48497	9.92668e-12	5.9535e-11	15.4043	8.03853	18.2073	66.0108	64.9421	103.452
VP0164	TonB system transport protein ExbD2	CDS	2.94267	1.85835e-14	1.6697e-13	4.38939	3.26316	7.80313	35.6086	38.3618	46.4137
VP0165	TonB system transport protein ExbB2	CDS	2.98697	1.17997e-18	2.07324e-17	5.13476	5.17331	7.22512	46.5794	40.8043	52.4251
VP0166	putative TolR	CDS	2.68578	6.87436e-21	1.78402e-19	21.2844	22.1258	20.4471	133.602	154.597	122.884
VP0167	hypothetical protein	CDS	2.33574	6.38194e-17	8.34047e-16	15.5699	12.4955	16.5455	68.8929	80.6029	76.3309
VP0168	hypothetical protein	CDS	2.56819	1.03722e-19	2.19669e-18	59.2982	65.1837	63.5811	313.598	448.273	354.393
VP0170	putative transmembrane ABC transporter protein	CDS	1.09223	1.13564e-07	3.77273e-07	19.7937	18.226	16.6178	37.5611	40.517	38.4451
VP0171	putative peptide ABC transporter, permease protein	CDS	1.0856	1.88893e-11	1.08883e-10	54.6603	49.5842	43.712	98.1794	122.844	93.1069
VP0172	putative binding protein component of ABC transporter	CDS	1.8471	1.24403e-17	1.83853e-16	96.815	81.3403	91.759	331.913	320.544	318.605
VP0173	oligopeptide ABC transporter, ATP-binding protein	CDS	1.77987	4.1404e-16	4.74446e-15	57.9731	54.8371	59.4627	193.942	190.372	207.463
VP0174	oligopeptide ABC transporter, ATP-binding protein	CDS	1.53342	1.17387e-13	9.29691e-13	33.9556	33.6663	38.6544	103.758	90.804	113.238
VP0176	putative alpha helix protein	CDS	-1.30144	6.91079e-15	6.67715e-14	278.105	312.229	288.427	119.191	116.378	120.927
VP0178	orotate phosphoribosyltransferase	CDS	-1.30611	1.1217e-09	4.96394e-09	68.0769	95.9052	84.6784	29.7513	29.8848	41.2411
VP0208	putative integral membrane protein	CDS	-2.16287	1.54321e-10	7.75529e-10	227.834	216.404	480.904	88.7891	67.0972	49.7689
VP0214	ADP glyceromanno-heptose 6-epimerase GmhD	CDS	-1.57747	1.88091e-16	2.32977e-15	390.738	490.191	456.917	139.831	154.74	153.92
VP0218	hypothetical protein	CDS	1.17718	1.21014e-10	6.20636e-10	1174.7	1061.88	1010.72	2594.6	2511.05	2237.36
VP0239	triosephosphate isomerase	CDS	-1.85262	2.05746e-15	2.14519e-14	774.52	902.703	867.809	243.682	247.125	213.754
VP0244	GlpX protein	CDS	-1.88977	1.53575e-13	1.20423e-12	184.271	255.243	236.695	62.9427	69.3961	50.0485
VP0249	protease HslVU, ATPase subunit HslU	CDS	-1.26516	2.84052e-13	2.13556e-12	349.992	366.35	374.261	142.992	145.401	165.523
VP0250	protease HslVU, subunit HslV	CDS	-2.22879	1.94376e-15	2.0311e-14	87.1252	91.5278	91.9758	18.4086	21.2642	18.174
VP0254	hypothetical protein	CDS	-1.12675	5.16118e-05	0.000121031	78.5121	65.5021	61.1968	38.4908	41.5227	13.281
VP0255	ribosomal protein L31	CDS	-1.21173	1.00861e-11	6.04146e-11	155.285	159.577	139.662	71.4032	69.9708	54.5221
VP0258	ribosomal protein L4	CDS	-1.09188	7.59521e-10	3.46459e-09	1289.16	1262.77	1507.67	539.15	671.978	693.968
VP0259	ribosomal protein L23	CDS	-1.06303	4.36015e-11	2.40518e-10	683.005	694.258	699.103	305.509	359.48	329.09
VP0284	hypothetical protein	CDS	-1.04507	1.5251e-09	6.6377e-09	154.126	158.701	191.971	99.574	90.5166	53.8231
VP0285	peptidyl-prolyl cis-trans isomerase, FKBP-type	CDS	-1.05797	1.02304e-09	4.57425e-09	176.735	196.029	165.166	86.2789	80.4592	91.5691
VP0289	conserved hypothetical protein	CDS	-1.089	0.000293608	0.000617135	9.19287	7.32222	7.29737	3.44	3.30457	4.47361
VP0298	hypothetical protein	CDS	-1.349	1.09261e-09	4.84878e-09	65.758	69.4815	77.3088	30.2162	32.04	20.97
VP0305	hypothetical protein	CDS	1.02333	0.0058781	0.0101587	4.55503	3.50193	3.32356	7.9027	8.33327	6.85021
VP0308	conserved hypothetical protein	CDS	1.28111	8.00912e-15	7.64492e-14	177.232	156.711	162.71	369.474	381.894	455.888
VP0309	conserved hypothetical protein	CDS	1.50362	7.32626e-14	6.00273e-13	29.4834	27.5379	28.6115	79.5848	73.5627	89.7517
VP0310	hypothetical protein	CDS	1.13418	1.27829e-10	6.52768e-10	28.4896	30.1644	31.7905	64.9881	58.7639	74.9329
VP0312	hypothetical protein	CDS	-1.83857	2.3604e-11	1.35075e-10	131.019	96.8603	97.9004	33.9351	37.2124	19.572
VP0313	fructose-1,6-bisphosphatase	CDS	-1.60235	4.91441e-18	8.01167e-17	1730.5	1879.34	1959.09	613.993	638.214	581.848
VP0321	hypothetical protein	CDS	-1.65445	1.21426e-15	1.31517e-14	101.37	94.393	89.0857	35.7016	28.7354	25.4436
VP0322	hypothetical protein	CDS	-1.66991	5.36743e-08	1.88476e-07	43.1485	38.1233	39.8104	17.8508	14.0804	5.31241
VP0324	arginine repressor	CDS	-1.79208	1.38336e-21	4.00161e-20	241.168	248.478	251.001	72.3329	71.9822	69.4807
VP0325	malate dehydrogenase	CDS	-1.04392	6.22878e-09	2.45631e-08	9767.13	11483.4	10961.9	5685.94	5159.3	4777.67
VP0327	octaprenyl-diphosphate synthase	CDS	-1.12825	6.35081e-14	5.23969e-13	305.766	276.016	286.042	139.924	136.35	120.508
VP0348	conserved hypothetical protein	CDS	1.07481	0.0140316	0.0226568	1.24228	1.35302	1.44502	2.32432	1.8678	4.47361
VP0352	acetolactate synthase III, large subunit	CDS	1.25997	3.67379e-14	3.14593e-13	444.074	456.604	475.341	1023.82	1090.37	1181.59
VP0353	acetolactate synthase III, small subunit	CDS	1.41715	1.67361e-13	1.2952e-12	77.1042	96.3031	84.9674	198.683	216.09	275.826
VP0356	pyruvate kinase I	CDS	-2.32929	2.58948e-22	8.47207e-21	1471.36	1652.75	1515.18	293.608	305.314	324.336
VP0357	hypothetical protein	CDS	-1.7353	3.84987e-12	2.41904e-11	42.3203	28.7318	26.5162	7.99567	12.2126	9.36661
VP0362	putative two component sensor protein	CDS	1.23273	2.524e-12	1.6159e-11	27.7442	24.1156	25.2879	60.4324	53.7353	67.1041
VP0364	putative dihydroxyacetone kinase	CDS	1.07436	1.71724e-12	1.13147e-11	81.9076	78.6343	74.7077	174.324	153.878	166.921
VP0369	mannitol-1-phosphate 5-dehydrogenase	CDS	-1.51702	3.19397e-13	2.37123e-12	225.846	267.261	305.478	93.9956	78.4477	106.528
VP0370	PTS system, mannitol-specific IIABC component	CDS	-2.58837	2.98314e-12	1.89339e-11	625.198	822.238	929.078	152.569	120.114	121.906
VP0375	putative lipoprotein	CDS	-1.23239	1.15546e-11	6.84334e-11	93.8335	106.491	79.9821	43.3254	41.81	33.8316
VP0376	hypothetical protein	CDS	3.96228	2.93688e-27	3.98073e-25	38.8419	31.9949	31.8628	650.253	591.519	357.888
VP0377	putative CFA/I fimbrial subunit D	CDS	4.74034	2.14074e-25	1.69261e-23	4.05811	3.58152	5.20209	135.555	119.683	89.8915
VP0378	hypothetical protein	CDS	1.48186	4.02053e-07	1.245e-06	5.96294	6.52633	5.85235	16.0843	19.9711	15.378
VP0379	putative ABC transporter substrate binding protein	CDS	1.04436	1.46836e-12	9.78359e-12	51.3476	57.3044	50.7203	111.103	120.976	96.6019
VP0384	hypothetical protein	CDS	-1.0787	6.68097e-05	0.000153708	9.52414	8.9936	7.36962	4.92756	2.72987	4.33381
VP0389	hypothetical protein	CDS	1.17282	1.86781e-08	6.91175e-08	14.4933	10.9037	9.75391	30.4951	29.7412	18.4536
VP0390	hypothetical protein	CDS	1.8923	3.24148e-11	1.81768e-10	3.06429	4.69577	3.03455	12.2724	9.48269	18.4536
VP0391	hypothetical protein	CDS	1.81504	1.3334e-11	7.81909e-11	4.63784	4.21824	3.39581	13.853	10.9195	18.3138
VP0393	hypothetical protein	CDS	2.32887	2.52553e-24	1.40807e-22	76.0275	79.1118	76.514	383.606	380.313	400.108
VP0394	haemagglutinin associated protein	CDS	1.66399	3.48663e-17	4.79437e-16	52.5898	46.5598	46.602	165.306	139.511	156.716
VP0395	type I restriction enzyme R protein	CDS	1.38574	2.38352e-19	4.73114e-18	336.658	329.102	334.812	879.617	851.287	883.677
VP0400	putative transmembrane protein	CDS	1.55086	5.13351e-16	5.77094e-15	29.0693	30.4827	31.2848	112.497	83.3327	69.4807
VP0408	O-sialoglycoprotein endopeptidase	CDS	-3.88858	7.59083e-06	1.99065e-05	2422.28	124.876	112.856	58.8519	58.9076	61.7917
VP0409	putative beta-ketoadipate enol-lactone hydrolase	CDS	-1.02692	3.3217e-10	1.59657e-09	64.3501	87.7075	69.5057	38.2119	30.0285	40.2625
VP0416	putative general secretion pathway protein B	CDS	1.23261	5.32116e-09	2.1142e-08	19.7937	27.5379	19.5801	45.8356	47.7008	64.0285
VP0417	conserved hypothetical protein	CDS	-1.60551	7.28672e-16	8.0956e-15	91.4318	99.6459	103.608	34.8648	33.9078	27.8202
VP0421	methyl-accepting chemotaxis protein	CDS	-1.15119	2.35713e-14	2.06314e-13	454.757	536.751	486.684	229.178	220.401	215.851
VP0434	conserved hypothetical protein	CDS	-1.67417	2.60197e-16	3.13293e-15	1463.9	1762.98	1638.87	555.42	554.019	414.927
VP0444	stringent starvation protein A	CDS	-1.02946	1.63128e-12	1.07782e-11	466.269	496.797	442.9	221.833	226.004	241.016
VP0462	cell division protein FtsQ	CDS	1.04683	5.75639e-11	3.12095e-10	176.155	122.09	124.2	315.736	261.78	294.699
VP0468	mutator MutT protein	CDS	-1.18065	2.89645e-06	8.08574e-06	11.429	11.1425	13.5832	6.13621	4.74135	4.89301
VP0470	carbamoyl-phosphate synthase, small subunit	CDS	-1.66192	2.68709e-16	3.22722e-15	867.774	1052.17	1084.85	271.76	390.514	287.849
VP0474	conserved hypothetical protein	CDS	1.00198	4.42853e-06	1.20811e-05	16.8122	21.33	17.557	37.2821	31.7526	42.4993
VP0489	aerobic respiration control protein FexA	CDS	-1.42236	5.51566e-19	1.0064e-17	303.282	308.25	309.885	114.357	113.936	115.475
VP0490	hypothetical protein	CDS	-1.29791	5.54384e-08	1.94239e-07	26.1707	14.8036	21.3864	10.5989	7.90224	6.43081
VP0493	conserved hypothetical protein	CDS	1.0157	1.41168e-08	5.32353e-08	51.2647	44.0925	43.2062	84.5124	77.442	118.411
VP0494	aspartokinase I/homoserine dehydrogenase, threonine-sensitive	CDS	2.31429	3.78827e-09	1.53845e-08	400.428	327.033	311.764	1457.91	1689.07	2021.93
VP0495	homoserine kinase	CDS	1.5288	1.4266e-06	4.13425e-06	109.569	87.5483	84.1726	219.788	280.17	312.174
VP0503	sodium/alanine symporter	CDS	-1.76652	2.16779e-16	2.63018e-15	756.466	1035.06	896.926	233.083	251.722	305.743
VP0513	lysyl-tRNA synthetase, heat inducible	CDS	-1.9036	1.59416e-19	3.25979e-18	1287.91	1550	1588.44	385.466	392.239	405.421
VP0515	conserved hypothetical protein	CDS	2.5466	5.63011e-17	7.46069e-16	5.46603	7.00387	5.70784	41.6519	40.517	23.766
VP0517	hypothetical protein	CDS	1.1558	7.99013e-06	2.08729e-05	7.70213	5.65085	6.35811	19.4313	15.9482	7.96861
VP0519	hypothetical protein	CDS	2.11072	0.0139572	0.0225444	0.165637	0.0795894	0.144502	0.65081	0.574709	0.559201
VP0525	hypothetical protein	CDS	-1.13882	1.1134e-10	5.72884e-10	61.1202	67.1734	57.7287	28.5427	29.1665	26.7018
VP0528	hypothetical protein	CDS	-1.65922	5.98498e-14	4.96377e-13	65.5095	58.1002	73.5517	25.1027	19.6838	17.0556
VP0529	transcriptional activator HlyU	CDS	-1.52572	6.07867e-18	9.64455e-17	203.734	241.713	205.41	82.5599	77.0109	66.1255
VP0530	hypothetical protein	CDS	-1.29716	0.00498721	0.00872715	2.89865	3.0244	2.09528	0.464865	1.72413	1.2582
VP0549	conserved hypothetical protein	CDS	-1.02771	6.22287e-08	2.15799e-07	56.0682	60.7267	56.3559	33.6562	30.0285	20.6904
VP0552	soluble lytic murein transglycosylase	CDS	1.32979	4.24164e-14	3.59327e-13	58.47	50.8576	54.6219	159.17	146.838	105.549
VP0553	Trp operon repressor	CDS	1.51152	4.60041e-10	2.16726e-09	11.5946	10.9037	16.6178	38.8627	33.7641	39.1441
VP0564	putative penicillin-insensitive murein endopeptidase	CDS	1.23997	5.64017e-13	4.0726e-12	73.9571	60.09	50.5036	133.137	160.2	142.596
VP0565	hypothetical protein	CDS	1.56817	1.79489e-14	1.6219e-13	23.5205	17.5097	19.5801	75.494	49.9996	53.2639
VP0566	ferredoxin	CDS	1.42347	6.75323e-12	4.13919e-11	9.52414	8.51606	6.93611	22.4065	20.4022	24.0456
VP0568	conserved hypothetical protein	CDS	-1.05712	8.86993e-10	4.00371e-09	116.36	136.814	133.737	68.614	60.057	56.8987
VP0570	histidine protein kinase PhoR	CDS	1.39116	1.06143e-15	1.15491e-14	27.0817	26.2645	26.5884	66.0108	68.2466	75.6319
VP0571	putative phosphate ABC transporter, periplasmic phosphate-binding protein	CDS	1.52672	5.60278e-14	4.66308e-13	20.4562	18.7035	18.4963	48.9967	46.9824	70.4593
VP0573	polyphosphate kinase	CDS	1.52232	3.76075e-18	6.28204e-17	110.894	107.605	110.617	323.453	324.71	297.215
VP0580	antioxidant, AhpC/Tsa family	CDS	-1.89688	1.33727e-17	1.952e-16	2064.01	2598.91	2535.58	561.277	609.909	762.191
VP0583	malate synthase A	CDS	2.16534	3.07939e-08	1.11008e-07	14.9902	12.4159	18.0628	67.8702	86.0626	50.6077
VP0584	isocitrate lyase	CDS	1.64956	6.76902e-11	3.63261e-10	126.133	162.522	158.086	429.535	388.072	584.505
VP0585	putative acetoin utilization protein AcuB	CDS	1.70099	8.30287e-13	5.77548e-12	643.004	729.039	756.831	2113.18	1998.98	2809.84
VP0589	conserved hypothetical protein	CDS	-1.06605	1.39885e-14	1.2936e-13	252.266	234.311	245.943	117.518	123.275	109.044
VP0593	inositol monophosphate family protein	CDS	1.09783	3.48446e-08	1.2504e-07	25.0941	29.2093	28.467	63.9654	53.1605	59.8345
VP0622	sodium/alanine symporter	CDS	2.4218	2.41781e-18	4.09646e-17	140.129	174.221	170.657	841.87	938.499	819.089
VP0623	D-amino acid dehydrogenase, small subunit	CDS	1.98976	4.18457e-14	3.55127e-13	21.5328	14.9628	20.5916	73.1697	98.1315	55.7803
VP0625	hypothetical protein	CDS	2.29588	4.82225e-19	9.0066e-18	12.0087	9.94867	11.4157	64.1513	54.31	45.0157
VP0626	hypothetical protein	CDS	2.18549	4.22743e-22	1.29387e-20	31.968	27.3787	27.889	144.666	144.683	107.087
VP0627	hypothetical protein	CDS	2.81902	9.35273e-14	7.5075e-13	0.993824	1.03466	1.15602	6.97297	7.47121	8.38801
VP0628	hypothetical protein	CDS	1.70198	2.06216e-17	2.93688e-16	242.741	284.93	267.691	958.086	944.102	685.301
VP0633	putative integral membrane protein	CDS	1.13272	3.03872e-07	9.61687e-07	7.86777	7.95894	7.29737	21.2908	14.0804	14.8188
VP0636	putative outer membrane protein A	CDS	-1.36138	0.000553085	0.00111843	6.45985	4.69577	5.12983	1.39459	4.02296	1.1184
VP0639	hypothetical protein	CDS	2.78086	2.25375e-13	1.71618e-12	2.31892	2.14891	2.52879	15.8054	16.3792	16.2168
VP0649	conserved hypothetical protein	CDS	1.2725	2.18963e-10	1.0843e-09	24.0174	26.6624	24.1319	60.6183	52.0111	68.0827
VP0651	GrpE	CDS	-1.96052	3.85736e-20	8.9265e-19	108.741	120.18	107.221	25.2886	34.0515	27.4008
VP0652	GltP	CDS	-4.41147	2.87156e-21	8.06076e-20	126.133	187.911	190.671	9.39026	9.05166	4.89301
VP0658	hypothetical protein	CDS	1.03205	0.000101636	0.000227649	6.29422	4.93454	5.12983	10.5989	9.05166	13.8402
VP0662	conserved hypothetical protein	CDS	-1.90982	5.18482e-12	3.2027e-11	1278.8	1626.97	1316.13	398.854	341.09	383.332
VP0671	aminoacyl-histidine dipeptidase	CDS	-1.03778	1.84729e-12	1.21379e-11	1309.2	1504.4	1532.45	720.726	747.552	648.533
VP0672	conserved hypothetical protein	CDS	-2.01783	3.63934e-15	3.63475e-14	297.153	399.141	319.567	80.7005	87.0683	83.1811
VP0673	xanthine-guanine phosphoribosyltransferase	CDS	-1.24521	1.12751e-09	4.98499e-09	83.564	103.864	100.14	47.8811	41.379	31.455
VP0675	transcriptional regulator Crl	CDS	1.21694	3.93742e-11	2.17803e-10	80.0028	56.9064	66.0376	160.192	158.189	153.221
VP0678	conserved hypothetical protein	CDS	-1.1226	1.32672e-08	5.03114e-08	44.8877	42.0232	32.513	16.5492	14.5114	23.9058
VP0689	sodium-driven polar flagellar protein MotA	CDS	-1.12325	2.81759e-12	1.79418e-11	117.188	105.695	86.8459	48.4389	42.9595	50.6077
VP0696	minor nuclease C1B isoform precursor	CDS	-4.46752	3.69739e-21	1.00231e-19	99.2996	121.931	126.367	3.99784	7.32753	4.75321
VP0698	conserved hypothetical protein	CDS	1.47265	8.60692e-14	6.95591e-13	805.908	938.916	1024.74	2283.88	2222.54	3180.59
VP0699	GGDEF family protein	CDS	-2.25484	2.37491e-22	7.87871e-21	287.298	248.637	255.625	55.1329	55.7467	54.9415
VP0704	lipoprotein YaeC	CDS	1.35997	1.90699e-17	2.73315e-16	320.922	367.464	350.274	847.076	917.81	901.432
VP0705	ABC transporter, permease protein	CDS	1.32212	2.31669e-15	2.39965e-14	51.3476	42.1028	52.5989	124.584	137.499	103.173
VP0706	ABC transporter, ATP-binding protein	CDS	1.24403	1.90449e-15	2.00776e-14	50.4366	67.5714	59.535	126.443	146.694	147.909
VP0709	trehalose operon repressor	CDS	-1.26718	8.76597e-11	4.58498e-10	36.4402	39.8743	40.4607	17.6649	16.3792	14.2596
VP0710	PTS system, trehalose-specific IIBC component	CDS	1.22651	0.000235386	0.000501385	18.717	21.2504	23.4816	43.7902	40.2296	65.0071
VP0712	hypothetical protein	CDS	-1.97125	9.54551e-17	1.22556e-15	2473.05	3183.02	3363.37	736.067	938.212	626.165
VP0716	lipoic acid synthetase	CDS	-1.26253	1.15296e-13	9.14654e-13	359.599	439.652	474.329	164.841	175.573	190.687
VP0717	lipoate-protein ligase B	CDS	-1.00613	7.92777e-09	3.08273e-08	76.276	78.6343	81.0658	43.0465	43.2468	30.8958
VP0719	D-alanyl-D-alanine carboxypeptidase	CDS	-1.41548	1.08009e-17	1.61639e-16	320.839	362.53	380.836	125.142	140.804	133.23
VP0728	conserved hypothetical protein	CDS	1.74077	1.0954e-17	1.63414e-16	534.926	599.228	593.255	1893.95	1940.22	1939.31
VP0739	ribose-phosphate pyrophosphokinase	CDS	-1.46582	2.23122e-14	1.96381e-13	726.651	909.627	856.032	260.696	287.498	354.533
VP0740	kinase, GHMP family	CDS	-1.37255	1.14635e-14	1.07264e-13	256.655	248.478	285.537	112.776	114.654	77.5891
VP0747	2-dehydro-3-deoxyphosphooctonate aldolase	CDS	-1.06696	1.60306e-13	1.25081e-12	153.877	163.636	158.158	74.5643	71.9822	80.5249
VP0748	5'-nucleotidase precursor	CDS	-1.19279	5.13335e-13	3.71796e-12	201.912	231.764	231.926	112.311	101.149	77.1697
VP0749	conserved hypothetical protein	CDS	-1.52771	8.68614e-10	3.92448e-09	50.5194	40.5906	45.2292	16.3632	18.3907	12.4422
VP0751	conserved hypothetical protein	CDS	-1.05799	2.65164e-09	1.10831e-08	45.3846	41.3865	41.2554	22.2205	21.6952	17.3352
VP0760	putative chitoporin	CDS	-1.38912	6.09037e-06	1.6241e-05	56.3995	57.7819	53.1769	22.9643	28.8791	11.883
VP0761	hypothetical protein	CDS	-1.0855	1.14856e-08	4.373e-08	33.4587	35.1785	38.9434	19.2454	13.2183	17.8944
VP0762	glutamyl-tRNA synthetase	CDS	-1.28964	2.64901e-13	2.0075e-12	382.125	461.857	487.262	159.727	179.884	205.366
VP0763	hypothetical protein	CDS	-3.0471	2.7345e-13	2.06568e-12	22.1126	21.33	22.3256	3.53297	2.29883	1.8174
VP0764	outer membrane protein OmpA	CDS	-2.7066	1.72218e-16	2.13875e-15	370.034	362.132	438.637	54.947	66.8099	57.8773
VP0766	conserved hypothetical protein	CDS	-2.59344	1.48243e-14	1.36028e-13	23.272	22.3646	26.5162	5.20648	3.59193	2.796
VP0767	conserved hypothetical protein	CDS	-2.74477	9.91186e-23	3.50909e-21	70.3958	79.1118	70.8784	11.2497	10.4884	11.0442
VP0768	conserved hypothetical protein	CDS	-3.59891	3.29639e-19	6.38289e-18	151.475	180.588	156.857	15.9913	13.9367	9.92581
VP0769	conserved hypothetical protein	CDS	-4.39191	2.56419e-23	1.06616e-21	67.58	69.5611	61.7748	3.71892	2.15516	3.3552
VP0770	polar flagellar FlgN	CDS	-1.99784	8.73302e-21	2.22739e-19	201.332	226.909	213.286	53.0875	52.8732	54.6619
VP0771	polar flagellar FlgM	CDS	-1.71488	4.18032e-17	5.64998e-16	208.289	217.199	219.282	74.5643	67.9593	53.4037
VP0772	polar flagellar FlgA	CDS	-1.22816	4.54648e-14	3.8242e-13	108.824	103.387	88.0742	43.7902	45.2583	39.0043
VP0773	chemotaxis CheV	CDS	-2.15564	3.59197e-23	1.40829e-21	691.287	789.765	722.512	170.326	183.619	140.499
VP0774	chemotaxis methyltransferase CheR	CDS	-1.78834	3.26237e-21	9.0507e-20	347.838	382.905	343.988	110.638	99.7119	100.516
VP0775	polar flagellar FlgB	CDS	-2.29998	8.27191e-20	1.79187e-18	821.313	766.525	788.261	158.705	139.942	183.837
VP0776	polar flagellar FlgC	CDS	-2.27242	1.10766e-19	2.3251e-18	563.498	612.997	555.395	101.062	106.608	151.264
VP0777	polar flagellar FlgD	CDS	-2.33335	1.2185e-19	2.53533e-18	981.732	980.382	869.037	176.649	158.189	227.036
VP0778	polar flagellar FlgE	CDS	-2.63451	3.17784e-22	9.98387e-21	2097.55	2310.24	2195.71	343.07	354.02	366.416
VP0779	hypothetical protein	CDS	-1.07539	0.00855508	0.0143462	4.8863	4.13865	3.17905	0.836756	2.01148	3.2154
VP0780	polar flagellar FlgF	CDS	-4.59254	3.11637e-22	9.85605e-21	198.682	199.292	199.124	11.5286	7.90224	4.47361
VP0781	polar flagellar FlgG	CDS	-4.01328	5.30371e-24	2.73487e-22	206.55	245.135	208.372	16.3632	12.2126	11.7432
VP0782	flagellar L-ring protein precursor FlgH	CDS	-3.61611	6.45263e-18	1.01699e-16	153.38	186	177.449	16.0843	13.0746	12.582
VP0783	flagellar P-ring protein precursor FlgI	CDS	-3.506	1.80716e-14	1.62679e-13	150.233	162.203	144.43	17.5719	9.48269	12.3024
VP0784	peptidoglycan hydrolase FlgJ	CDS	-2.96108	8.26943e-21	2.12055e-19	154.043	158.462	166.611	19.4313	20.6895	21.5292
VP0785	polar flagellar hook associated protein type 1 FlgK	CDS	-4.06205	4.90359e-19	9.0516e-18	232.72	219.269	211.262	17.2	12.0689	9.64621
VP0786	hook-associated protein type 3 FlgL	CDS	-3.35766	8.18453e-19	1.45968e-17	178.309	158.383	172.175	19.0594	11.3505	18.7332
VP0787	hypothetical protein	CDS	-3.06119	1.34083e-10	6.81039e-10	12.1743	7.64058	9.39266	1.39459	0.574709	1.398
VP0788	polar flagellin FlaC	CDS	-3.72745	1.606e-26	1.90472e-24	1251.22	1371.8	1384.69	114.264	84.6258	103.173
VP0789	hypothetical protein	CDS	-1.97442	3.10937e-16	3.68772e-15	347.59	345.816	343.482	77.7254	76.5799	109.883
VP0790	polar flagellin FlaD	CDS	-4.86812	4.82081e-18	7.91346e-17	853.198	1080.43	999.379	41.7448	25.8619	32.0142
VP0791	polar flagellin FlaE	CDS	-3.10824	3.43287e-13	2.54064e-12	22.2782	23.2401	20.5193	3.06811	1.43677	2.9358
VP0793	PTS system, glucose-specific IIA component	CDS	-1.4959	9.33573e-15	8.80491e-14	803.092	886.307	828.071	310.065	304.308	278.063
VP0794	phosphoenolpyruvate-protein phosphotransferase	CDS	-1.00175	3.09198e-12	1.95578e-11	444.156	465.598	494.632	231.874	229.596	239.897
VP0795	phosphocarrier protein HPr	CDS	-1.57951	7.03784e-15	6.78608e-14	215.825	212.265	185.83	70.2875	70.6892	64.3081
VP0796	hypothetical protein	CDS	-1.99758	8.10152e-11	4.27991e-10	29.6491	16.5546	21.6031	6.5081	6.75283	3.495
VP0797	cysteine synthase A	CDS	-1.40822	9.7125e-11	5.03014e-10	692.364	876.199	921.275	307.554	288.935	341.672
VP0803	hypothetical protein	CDS	1.87179	0.0479776	0.0699249	0.248456	0.0795894	0.0722512	0.929729	0.287354	0.1398
VP0806	conserved hypothetical protein	CDS	-1.64823	1.83803e-09	7.86971e-09	27.1645	25.8665	31.2125	5.4854	9.33901	12.7218
VP0810	putative PTS system mannose-specific, factor IIC	CDS	2.39699	6.53043e-08	2.26134e-07	1.07664	1.19384	1.01152	4.83459	5.31605	7.40941
VP0811	hypothetical protein	CDS	3.98844	1.86886e-06	5.32804e-06	0	0.0795894	0.0722512	1.0227	0.862063	1.1184
VP0813	putative nitrogen regulatory protein P-II family protein	CDS	1.29215	1.27492e-06	3.71056e-06	8.19905	6.7651	6.14135	18.9665	17.5286	14.9586
VP0814	hypothetical protein	CDS	1.22128	1.53011e-08	5.71114e-08	14.2448	15.8383	12.2827	31.8897	34.3388	32.5734
VP0815	hypothetical protein	CDS	1.71161	6.54866e-13	4.67874e-12	7.95059	6.20797	7.65863	26.4973	23.5631	21.2496
VP0820	ToxR	CDS	-1.17785	4.53125e-14	3.81816e-13	176.404	177.246	174.631	82.0951	80.7466	70.4593
VP0823	ferrochelatase	CDS	-1.12462	6.68501e-15	6.49871e-14	128.949	133.79	125.5	60.7113	54.0226	63.1897
VP0824	putative permease	CDS	-1.14183	3.21193e-07	1.01178e-06	20.8703	24.2748	27.5277	10.0411	9.91372	13.1412
VP0834	conserved hypothetical protein	CDS	1.14449	3.02724e-06	8.41806e-06	5.13476	7.87935	6.86386	14.9686	14.5114	14.5392
VP0835	flavodoxin 1	CDS	-1.41075	2.82164e-14	2.44268e-13	236.033	202.396	258.298	79.4918	83.0454	99.8173
VP0836	conserved hypothetical protein	CDS	-1.35235	4.54326e-12	2.8248e-11	124.311	95.9848	103.753	40.9081	45.5457	40.5421
VP0837	putative esterase/lipase YbfF	CDS	-1.01089	2.65575e-09	1.10847e-08	34.701	35.5765	32.0073	19.0594	17.0976	14.2596
VP0840	hypothetical protein	CDS	-1.15868	2.69822e-07	8.60533e-07	19.2967	22.0463	17.7015	8.83243	9.05166	8.52781
VP0843	succinate dehydrogenase, cytochrome b556 subunit	CDS	-1.23152	3.6103e-14	3.09715e-13	1514.67	1641.53	1499.5	727.42	692.811	562.137
VP0844	succinate dehydrogenase, hydrophobic membrane anchor protein	CDS	-1.2	9.50706e-12	5.70905e-11	1388.79	1523.58	1709.97	783.204	750.569	477.697
VP0849	succinyl-CoA synthase, beta subunit	CDS	-1.25197	1.31514e-12	8.83403e-12	4579.79	5422.74	5932.55	2316.33	2376.13	1998.16
VP0854	putative transcriptional regulator, AraC/XylS family	CDS	1.70161	1.33038e-16	1.69204e-15	50.3537	36.5315	35.3308	151.732	123.562	121.347
VP0874	septum site-determining protein MinC	CDS	-1.08723	1.51931e-10	7.64329e-10	68.1597	61.2838	60.9078	30.867	32.04	26.562
VP0879	methylenetetrahydrofolate dehydrogenase/methenyltetrahydrofolate cyclohydrolase	CDS	-1.92749	2.10543e-18	3.60584e-17	277.277	351.944	324.047	77.6324	82.1833	91.0099
VP0897	hypothetical protein	CDS	-1.21631	6.13768e-11	3.3163e-10	28.1583	37.6458	30.779	14.4108	12.4999	14.5392
VP0898	hypothetical lipoprotein	CDS	-2.85745	2.00072e-17	2.85886e-16	177.729	197.62	191.61	30.6811	34.1952	12.8616
VP0899	putative O-methyltransferase	CDS	-1.11249	2.48303e-12	1.59398e-11	157.852	155.279	130.197	71.0313	67.9593	65.8459
VP0900	putative oxidoreductase protein	CDS	-1.00183	8.3002e-11	4.37027e-10	80.3341	77.3609	86.5569	35.7016	40.948	45.7147
VP0904	KtrA	CDS	1.31677	6.58482e-11	3.54177e-10	19.4624	19.8178	18.3518	49.4616	48.7066	45.2953
VP0905	KtrB	CDS	1.32122	6.13755e-13	4.41159e-12	22.361	25.6278	25.6492	64.2443	66.2352	53.5435
VP0907	hypothetical protein	CDS	1.15112	8.34682e-12	5.05068e-11	79.3403	84.2056	86.0512	178.136	168.102	208.302
VP0916	trigger factor	CDS	-1.6287	4.98553e-17	6.66236e-16	788.599	802.898	799.459	230.945	227.01	315.529
VP0935	hypothetical protein	CDS	1.14819	0.0231438	0.0359039	0.828186	0.318358	0.650261	1.11567	1.29309	1.6776
VP0945	conserved hypothetical protein	CDS	-1.5048	8.21281e-11	4.32906e-10	38.0138	33.5867	36.3424	9.85513	14.0804	14.5392
VP0948	hypothetical protein	CDS	-2.16258	4.37202e-22	1.32954e-20	205.97	253.811	285.392	48.4389	57.6145	60.8131
VP0952	hypothetical protein	CDS	2.49912	1.69787e-20	4.1519e-19	178.805	177.405	174.776	985.885	873.27	1142.87
VP0953	conserved hypothetical protein	CDS	1.69842	1.46771e-11	8.54336e-11	38.345	36.3723	38.2931	119.377	112.643	134.907
VP0958	inosine monophosphate dehydrogenase-related protein	CDS	1.34272	3.4914e-13	2.57994e-12	66.0065	55.3942	51.8041	150.151	147.269	141.618
VP0959	cation transport ATPase, E1-E2 family	CDS	1.22081	7.03906e-07	2.12696e-06	274.213	324.963	313.064	716.449	672.84	737.027
VP0960	uridine phosphorylase	CDS	1.2218	1.46545e-11	8.54068e-11	339.391	397.469	398.321	955.576	796.402	895.56
VP0962	hypothetical protein	CDS	-1.03323	4.40317e-08	1.56235e-07	118.679	108.242	128.39	46.0216	61.4938	66.8245
VP0973	putative ribosomal-protein-serine acetyltransferase	CDS	-1.1437	0.0052265	0.00911563	3.47838	3.18358	4.47957	1.85946	1.8678	1.2582
VP0985	conserved hypothetical protein	CDS	2.14924	8.06209e-20	1.76251e-18	381.877	368.34	373.611	1594.49	1808.32	1582.68
VP0986	conserved hypothetical protein	CDS	2.17537	3.46918e-21	9.56849e-20	298.396	288.512	278.817	1327	1328.87	1254.57
VP0987	hypothetical protein	CDS	1.56893	1.18383e-12	8.02296e-12	28.6553	28.7318	30.201	100.783	98.1315	60.5335
VP0988	conserved hypothetical protein	CDS	2.33216	1.04433e-21	3.09643e-20	1006.08	1053.68	965.926	5464.02	5399.82	4372.11
VP0993	conserved hypothetical protein	CDS	-1.63452	2.80872e-10	1.36662e-09	93.5023	101.556	102.38	29.4724	31.0343	35.5092
VP0995	hypothetical protein	CDS	-2.68282	3.09133e-23	1.23237e-21	272.142	280.712	237.706	42.3027	35.3446	45.2953
VP0996	putative 54 kDa polar flagellar sheath protein A	CDS	-4.25465	4.19019e-28	6.62609e-26	461.797	557.285	523.821	29.2865	22.701	28.5192
VP0999	amino acid ABC transporter, periplasmic amino acid-binding protein	CDS	1.87887	2.18233e-17	3.09044e-16	208.04	232.64	243.992	815.744	829.735	873.052
VP1000	amino acid ABC transporter, permease protein	CDS	1.37908	7.28125e-11	3.87679e-10	58.47	52.529	42.4115	144.666	135.775	117.991
VP1001	amino acid ABC transporter, permease protein	CDS	2.00537	3.32406e-15	3.32687e-14	35.1151	31.5174	29.2617	140.575	139.942	104.011
VP1008	putative outer membrane porin protein; locus of qsr prophage	CDS	-4.9878	1.59495e-32	7.56645e-30	1188.78	1467.95	1300.45	39.6065	38.3618	46.8331
VP1009	hypothetical protein	CDS	-1.49722	5.9387e-17	7.82588e-16	94.5789	113.017	119.431	42.1167	37.7871	35.649
VP1012	cold shock-like protein CspD	CDS	1.06435	6.3736e-06	1.68824e-05	17.3091	13.8486	13.1497	29.3794	36.6377	26.7018
VP1023	glucose-1-phosphate adenylyltransferase	CDS	1.70643	1.39375e-18	2.43087e-17	200.918	172.629	168.345	642.629	612.208	513.207
VP1024	glycogen synthase	CDS	1.25604	2.78895e-17	3.88e-16	125.305	129.014	121.527	291.284	291.09	315.389
VP1030	transcriptional regulator, LacI family	CDS	-1.2584	3.29293e-14	2.84547e-13	815.681	934.777	980.593	375.982	435.916	329.789
VP1038	hypothetical protein	CDS	1.09574	0.00258651	0.00472483	94.993	84.6831	107.221	211.049	223.131	179.084
VP1039	hypothetical protein	CDS	1.69561	2.96498e-09	1.22817e-08	6.45985	4.77536	3.46806	15.0616	14.7987	17.6148
VP1040	hypothetical protein	CDS	1.10936	7.83261e-14	6.39551e-13	285.89	316.527	314.726	602.929	616.519	759.674
VP1042	hypothetical protein	CDS	-1.84082	0.000797658	0.00157934	3.64402	2.54686	1.87853	0.371892	0.718386	1.2582
VP1047	aspartyl-tRNA synthetase	CDS	-1.09187	1.05336e-12	7.2211e-12	568.219	724.343	695.346	294.166	323.705	314.97
VP1050	hypothetical protein	CDS	1.28681	0.000829176	0.00163764	1.90483	2.30809	2.52879	5.39243	4.45399	6.71041
VP1053	cytochrome d ubiquinol oxidase, subunit I	CDS	-2.20505	2.6544e-19	5.22509e-18	2592.39	3226.08	2718.45	641.885	600.57	608.83
VP1058	TolR membrane protein	CDS	1.01621	3.73453e-10	1.78235e-09	60.6232	48.8679	51.5874	97.8075	108.333	119.949
VP1061	peptidoglycan-associated lipoprotein	CDS	-1.17164	3.18849e-16	3.77212e-15	984.134	981.894	954.511	446.363	456.175	393.817
VP1072	putative helicase	CDS	1.73217	4.062e-19	7.70805e-18	208.04	234.47	218.704	791.757	734.478	670.342
VP1080	hypothetical protein	CDS	1.20558	1.83481e-09	7.86971e-09	19.4624	22.3646	15.6063	40.1643	35.2009	57.1783
VP1081	hypothetical protein	CDS	1.39359	1.83678e-17	2.6405e-16	78.098	67.8897	76.225	202.96	211.924	168.879
VP1082	hypothetical protein	CDS	1.699	1.47204e-20	3.63716e-19	70.2302	69.7203	80.9936	256.698	245.257	215.432
VP1083	putative ATP-dependent DNA helicase	CDS	2.02724	1.66233e-23	7.43971e-22	285.724	274.424	276.216	1169.13	1120.54	1119.52
VP1084	hypothetical protein	CDS	4.34166	6.62579e-35	1.53775e-31	47.6207	53.4841	48.7696	1126.74	972.694	939.597
VP1085	hypothetical protein	CDS	4.25975	2.99488e-35	1.42077e-31	69.4848	68.7652	70.9507	1416.35	1280.88	1310.91
VP1086	hypothetical protein	CDS	3.34479	8.90529e-25	5.48658e-23	12.34	12.3364	11.9214	144.48	120.976	105.969
VP1087	hypothetical protein	CDS	2.36834	1.64664e-24	9.41163e-23	103.44	98.3725	99.9234	555.234	517.525	485.107
VP1088	putative chemotaxis transducer	CDS	1.40365	2.00176e-18	3.45321e-17	99.2167	126.229	116.686	305.974	322.124	277.224
VP1097	putative ATP-dependent dsDNA exonuclease SbcC	CDS	1.21725	0.00191084	0.00355342	1.65637	1.03466	1.44502	3.16108	2.58619	3.91441
VP1099	tRNA-(MS[2]IO[6]A)-hydroxylase	CDS	-1.01188	0.000186068	0.000400866	12.6713	14.6444	12.933	8.27459	5.74709	5.59201
VP1100	hypothetical protein	CDS	-1.35542	5.19453e-11	2.83577e-10	72.632	74.3365	76.2973	32.9124	30.6032	23.3466
VP1103	alanine dehydrogenase	CDS	-2.11421	1.78097e-19	3.61066e-18	3145.29	3145.61	3058.54	658.062	738.213	763.449
VP1117	hypothetical protein	CDS	1.44846	3.97727e-06	1.09065e-05	13.3338	12.3364	5.85235	30.4021	28.4481	26.7018
VP1119	putative transcriptional regulator	CDS	1.97946	3.76474e-05	8.98387e-05	0.745368	0.716304	1.44502	3.44	4.59767	3.77461
VP1120	oxidoreductase, short-chain dehydrogenase/reductase family	CDS	1.69677	2.26206e-05	5.58337e-05	1.90483	1.03466	2.09528	5.67135	4.59767	6.15121
VP1122	conserved hypothetical protein	CDS	1.49024	2.36278e-06	6.66411e-06	1.65637	3.89988	2.89005	9.85513	6.75283	6.99001
VP1123	cyclopropane-fatty-acyl-phospholipid synthase	CDS	1.27911	6.59241e-10	3.04522e-09	11.1805	13.6894	10.5487	33.8421	31.0343	20.6904
VP1124	hypothetical protein	CDS	1.66655	0.000123938	0.000273852	1.24228	1.91015	1.30052	4.4627	5.17238	4.61341
VP1128	adenylosuccinate lyase	CDS	-1.45061	3.2058e-15	3.22895e-14	651.451	868.081	890.785	267.297	291.521	323.358
VP1133	DNA-binding protein H-NS	CDS	-1.9942	2.35132e-22	7.86323e-21	358.688	374.946	310.463	88.3243	78.0167	95.6233
VP1147	conserved hypothetical protein	CDS	-1.02694	4.47494e-13	3.27105e-12	160.42	144.057	155.846	74.8432	69.3961	81.6433
VP1149	peptidyl-prolyl cis-trans isomerase B	CDS	-1.73278	7.56304e-15	7.26297e-14	254.916	255.8	263.5	79.5848	96.6947	56.6191
VP1160	NapE protein	CDS	1.33926	0.000304319	0.0006388	2.31892	1.43261	1.66178	5.20648	5.31605	3.0756
VP1162	trimethylamine-N-oxide reductase	CDS	1.48134	7.17351e-16	7.98853e-15	80.0856	96.4623	100.646	240.056	263.935	270.513
VP1163	putative alpha-1,6-galactosidase	CDS	1.10274	2.08216e-12	1.35312e-11	192.802	204.306	206.494	380.631	374.279	541.866
VP1177	putative periplasmic linker protein	CDS	1.08275	9.12286e-14	7.3354e-13	133.918	132.357	143.924	320.292	278.159	270.094
VP1178	transporter, AcrB/D/F family	CDS	1.1645	6.85633e-13	4.87652e-12	319.928	356.401	346.011	743.318	706.604	841.877
VP1180	putative lipase activator protein	CDS	1.64774	2.8282e-09	1.17594e-08	13.4994	9.94867	10.4764	44.534	35.9193	25.164
VP1191	hypothetical protein	CDS	1.8423	0.00158471	0.00298925	0.165637	0.875483	0.57801	1.85946	3.1609	0.978601
VP1192	putative outer membrane lipoprotein Pcp	CDS	1.62662	7.45764e-15	7.17628e-14	28.4896	33.1092	26.8052	91.9502	89.9419	91.0099
VP1197	hypothetical protein	CDS	-2.31403	1.38811e-11	8.11987e-11	25.9222	23.2401	21.9644	3.53297	4.88502	6.15121
VP1198	putative reductase	CDS	-1.59768	3.21926e-12	2.03358e-11	42.9829	41.7048	47.5413	11.8076	15.5171	16.776
VP1199	putative glutamate synthase, small chain	CDS	-2.49883	5.99608e-15	5.85297e-14	79.2574	90.4931	89.5192	11.4357	20.4022	14.679
VP1200	putative thiosulfate sulfurtransferase	CDS	-3.15535	1.11718e-15	1.21279e-14	28.1583	28.4134	31.357	2.32432	3.87928	3.91441
VP1205	conserved hypothetical protein	CDS	1.01229	6.45908e-10	2.99027e-09	46.7097	46.5598	43.2062	102.27	96.4074	76.1911
VP1217	hypothetical protein	CDS	1.15988	2.76096e-09	1.15096e-08	14.8245	14.724	13.9445	25.5676	31.8963	40.2625
VP1218	putative outer membrane protein precursor	CDS	1.78956	2.65668e-09	1.10847e-08	17.4747	12.5751	13.1497	61.5481	53.5916	33.4122
VP1220	putative 83 kDa decaheme outer membrane cytochrome c	CDS	1.21302	6.78134e-10	3.12063e-09	18.5514	19.2606	14.1612	41.8378	40.2296	38.1655
VP1226	conserved hypothetical protein	CDS	1.06836	1.13897e-09	5.031e-09	14.4104	10.4262	14.5225	26.1254	26.1492	30.4764
VP1230	oxidoreductase, acyl-CoA dehydrogenase family	CDS	1.82525	3.42815e-13	2.54064e-12	138.638	171.356	170.585	517.022	596.979	589.677
VP1231	conserved hypothetical protein	CDS	-1.24947	2.03333e-14	1.80978e-13	834.646	856.939	896.637	345.487	409.336	333.983
VP1235	iron-containing alcohol dehydrogenase	CDS	1.41744	1.82584e-15	1.93776e-14	230.484	232.083	226.58	619.293	603.3	618.196
VP1238	conserved hypothetical protein	CDS	-1.34549	2.04962e-12	1.33563e-11	433.39	478.491	481.048	196.266	198.418	153.221
VP1241	conserved hypothetical protein	CDS	2.59323	8.17319e-23	2.95982e-21	137.396	109.117	126.367	880.546	657.754	711.303
VP1242	hypothetical protein	CDS	2.23939	1.15697e-12	7.86339e-12	49.774	31.5174	47.5413	260.975	207.757	138.822
VP1243	hypothetical protein	CDS	-1.07987	4.42751e-10	2.09622e-09	211.933	254.208	236.984	87.3016	114.942	131.133
VP1247	phosphoserine aminotransferase	CDS	-1.01995	2.03994e-11	1.17303e-10	214.086	236.619	223.834	96.5059	109.913	126.659
VP1253	NifS-related protein	CDS	1.00747	2.35245e-10	1.15648e-09	246.717	275.22	219.427	498.893	512.209	479.235
VP1254	conserved hypothetical protein	CDS	-1.42898	1.93558e-12	1.26654e-11	67.58	71.0733	71.1674	24.173	31.7526	22.2282
VP1256	transporter, NadC family	CDS	1.73082	1.80896e-09	7.78738e-09	52.3414	78.3159	84.2449	191.71	221.119	301.689
VP1260	outer membrane phospholipase, chain A	CDS	-1.4311	0.000140514	0.000307755	6.79113	5.57126	7.15287	3.06811	0.862063	3.0756
VP1261	hypothetical protein	CDS	-1.13562	2.51673e-05	6.16067e-05	27.1645	24.1156	17.6293	13.2951	10.2011	7.26961
VP1262	putative alkaline phosphatase	CDS	1.13828	1.51008e-08	5.65863e-08	19.4624	23.7972	16.0398	42.6746	47.1261	40.6819
VP1263	putative phosphoribosylaminoimidazole-succinocarboxamide synthase	CDS	-1.79577	4.24048e-18	6.98501e-17	505.359	615.863	643.469	172.279	187.068	148.887
VP1264	hypothetical protein	CDS	-1.01006	4.34462e-07	1.34185e-06	26.5848	24.9115	27.311	11.9935	10.2011	17.0556
VP1269	hypothetical protein	CDS	-1.61914	3.16565e-15	3.19529e-14	178.309	203.033	210.251	61.734	79.4535	51.5863
VP1272	hypothetical protein	CDS	-1.04215	1.29444e-10	6.58885e-10	59.8779	72.108	63.5811	31.5178	29.7412	33.6918
VP1274	urocanate hydratase	CDS	-1.12291	0.000231841	0.000494539	2148.65	2937.41	4427.34	1406.12	1564.07	1398.28
VP1277	histidine utilization repressor	CDS	-1.18575	4.01107e-08	1.43071e-07	49.5256	54.1208	60.1852	26.5903	25.5745	19.572
VP1289	GGDEF family protein	CDS	1.35182	2.27974e-15	2.37173e-14	133.007	106.889	117.769	336.004	324.567	251.92
VP1292	hypothetical protein	CDS	2.3279	0.000139416	0.000305622	0.496912	0.238768	0.289005	2.0454	1.72413	1.398
VP1309	hypothetical protein	CDS	1.08647	3.4564e-11	1.92455e-10	29.6491	32.1541	25.5769	58.294	62.2122	65.1469
VP1320	putative CDP-ribitol pyrophosphorylase	CDS	1.14253	0.00078933	0.00156415	2.56738	1.98973	1.87853	6.5081	3.1609	4.19401
VP1323	conserved hypothetical protein	CDS	1.03604	0.00214346	0.00396589	1.98765	1.83056	1.95078	3.71892	2.58619	5.59201
VP1325	hypothetical protein	CDS	4.64052	1.3199e-28	2.40831e-26	11.7602	15.2812	12.5717	359.154	353.733	275.686
VP1326	hypothetical protein	CDS	3.90857	6.07586e-28	9.00746e-26	88.6988	97.2582	80.0543	1431.69	1439.21	1123.43
VP1328	putative transcription regulator	CDS	-1.12305	2.645e-08	9.64479e-08	51.2647	51.0168	62.5695	33.5632	26.1492	15.0984
VP1332	probable binding protein component of ABC transporter	CDS	-1.44637	6.03494e-06	1.61022e-05	7.5365	9.07319	9.0314	2.69621	4.16664	2.6562
VP1340	collagenase	CDS	2.82065	8.5641e-18	1.31058e-16	5.54885	8.51606	7.58638	51.9719	56.8961	44.5963
VP1344	oligopeptide ABC transporter, ATP-binding protein	CDS	1.36696	0.0202041	0.0316645	0.745368	0.795894	0.216754	1.85946	0.574709	1.9572
VP1349	4-hydroxyphenylpyruvate dioxygenase	CDS	2.98447	1.54806e-15	1.65405e-14	31.6367	43.0579	52.5266	332.285	393.388	282.956
VP1350	putative oxidoreductase	CDS	3.1266	1.96305e-21	5.57647e-20	49.9396	60.4879	59.6072	463.098	540.226	482.73
VP1351	conserved hypothetical protein	CDS	2.73261	9.12963e-17	1.17693e-15	54.4119	65.1837	73.9852	420.981	464.939	401.786
VP1352	putative glutathione S-transferase	CDS	1.60177	3.68461e-17	5.02622e-16	63.1906	81.9771	89.9527	230.852	229.74	253.598
VP1353	hypothetical protein	CDS	-1.08185	7.41213e-07	2.23116e-06	23.6033	20.3749	23.5539	10.9708	12.2126	8.66761
VP1354	hypothetical protein	CDS	1.37104	0.000164038	0.000356318	3.14711	1.83056	1.73403	7.62378	4.02296	5.31241
VP1357	hypothetical protein	CDS	1.31098	0.0112166	0.0183551	0.662549	0.955073	1.30052	2.97513	3.1609	1.1184
VP1361	putative ABC transport system permease protein	CDS	2.3423	7.57409e-18	1.17423e-16	9.93824	9.7099	8.01988	54.3892	42.6721	42.6391
VP1362	hypothetical protein	CDS	1.82422	0.00607193	0.0104633	0.496912	0.238768	0.216754	0.929729	1.58045	0.978601
VP1363	ABC transporter, ATP-binding protein	CDS	1.2897	4.44581e-07	1.37043e-06	8.61314	8.9936	5.20209	21.4767	19.5401	14.2596
VP1364	possible ABC transport system periplasmic substrate-binding protein	CDS	1.85664	1.06259e-10	5.47925e-10	6.12858	4.61618	5.99685	21.7557	20.5458	18.3138
VP1366	putative pyridoxine kinase	CDS	1.24552	3.91338e-08	1.39797e-07	7.20522	7.32222	5.9246	16.1773	14.0804	18.174
VP1376	putative chemotaxis protein CheY	CDS	1.20771	4.91725e-12	3.04535e-11	108.327	115.803	116.397	243.961	228.878	313.991
VP1378	putative HD-GYP domain containing protein	CDS	-2.47757	1.74712e-23	7.74613e-22	200.752	206.694	184.313	41.9308	33.6205	30.057
VP1385	conserved hypothetical protein	CDS	1.18401	8.98354e-06	2.33012e-05	7.1224	7.40181	5.9246	14.1319	17.2413	15.2382
VP1386	hypothetical protein	CDS	2.3435	6.11367e-12	3.7569e-11	15.073	17.4301	14.667	86.2789	74.4248	78.4279
VP1387	hypothetical protein	CDS	2.56967	2.13997e-13	1.64007e-12	143.193	134.426	108.305	774.836	785.196	730.596
VP1388	hypothetical protein	CDS	1.49047	2.47398e-11	1.41234e-10	27.6614	27.6971	24.6377	84.6983	85.6316	53.9629
VP1389	hypothetical protein	CDS	1.26687	4.21321e-08	1.49944e-07	46.5441	43.1374	34.3193	113.427	108.189	76.0513
VP1390	hypothetical protein	CDS	1.427	2.49841e-15	2.57352e-14	249.864	247.045	239.224	663.548	663.645	652.168
VP1391	putative transcriptional regulator	CDS	2.63751	9.24465e-13	6.37451e-12	16.8122	16.6342	11.4157	89.4399	97.8441	91.4293
VP1392	putative ClpA/B-type protease	CDS	3.62947	1.48298e-12	9.86709e-12	45.3846	60.8859	37.7874	538.313	586.921	657.201
VP1393	BfdA	CDS	2.10183	1.01916e-06	3.01239e-06	126.878	166.342	81.3548	493.407	559.766	554.308
VP1394	putative VgrG protein	CDS	2.64392	3.25101e-15	3.26754e-14	35.0323	41.7048	32.0073	228.341	262.354	188.87
VP1395	hypothetical protein	CDS	2.04564	6.85358e-09	2.6891e-08	2.48456	2.78563	2.52879	11.1567	9.77005	11.3238
VP1396	hypothetical protein	CDS	1.44808	4.18544e-09	1.68698e-08	7.37086	5.09372	3.90156	14.5967	14.6551	15.2382
VP1397	hypothetical protein	CDS	1.67259	5.86573e-09	2.32085e-08	4.22375	5.17331	3.2513	11.6216	12.3562	16.4964
VP1398	hypothetical protein	CDS	1.84045	3.62081e-13	2.66312e-12	8.19905	7.56099	6.28585	24.173	29.0228	25.863
VP1399	hypothetical protein	CDS	2.09929	8.74408e-14	7.05474e-13	7.95059	7.72017	7.80313	32.1686	29.8848	38.7247
VP1400	hypothetical protein	CDS	3.10758	7.59692e-11	4.02679e-10	24.68	23.3197	14.8115	169.211	177.872	193.344
VP1401	hypothetical protein	CDS	3.22337	1.22507e-10	6.26938e-10	44.5564	49.9821	23.1204	356.086	362.21	378.859
VP1402	conserved hypothetical protein	CDS	2.43294	1.33783e-07	4.41048e-07	41.4921	48.9475	22.7591	198.776	200.861	210.679
VP1403	conserved hypothetical protein	CDS	2.96	2.86936e-10	1.39184e-09	152.966	205.022	98.6229	1254.3	1127.72	1169.57
VP1404	hypothetical protein	CDS	1.17482	0.000444397	0.000914232	6.87395	9.07319	4.04607	21.2908	10.9195	11.883
VP1405	hypothetical protein	CDS	2.20962	1.29239e-10	6.58552e-10	22.7751	27.2196	17.1235	104.688	107.327	97.9999
VP1406	hypothetical protein	CDS	1.34835	6.88543e-10	3.1621e-09	13.6651	13.9281	11.3434	29.6584	33.6205	36.0684
VP1407	putative transcriptional regulator	CDS	1.18786	9.27636e-05	0.00020896	16.3981	24.7523	16.1843	45.3708	50.287	34.8102
VP1408	putative IcmF-related protein	CDS	2.3342	7.52041e-11	3.9907e-10	51.3476	53.2453	37.3539	241.358	259.481	214.453
VP1410	hypothetical protein	CDS	1.13144	0.00193883	0.00359992	9.60696	12.3364	3.82931	20.64	19.8274	15.378
VP1411	hypothetical protein	CDS	2.49553	3.67772e-10	1.75878e-09	17.3091	21.8871	13.1497	98.7372	103.735	92.2681
VP1412	hypothetical protein	CDS	2.57375	5.15995e-10	2.41171e-09	4.38939	1.91015	2.9623	19.6173	20.1148	15.2382
VP1413	conserved hypothetical protein	CDS	2.6441	1.04671e-09	4.67129e-09	21.2844	29.5277	16.9068	136.205	146.12	140.639
VP1414	hypothetical protein	CDS	2.47875	3.24945e-11	1.81952e-10	6.45985	5.65085	5.49109	25.3816	29.7412	43.6177
VP1415	hypothetical protein	CDS	1.86892	1.50555e-07	4.93254e-07	53.3352	62.2389	44.5067	218.393	211.205	154.479
VP1416	hypothetical protein	CDS	1.18642	8.54415e-08	2.89525e-07	13.4166	14.4057	10.1874	29.0075	25.4309	31.8744
VP1419	hypothetical protein	CDS	1.53024	5.30677e-11	2.89039e-10	5.05194	4.21824	4.26282	13.76	12.4999	12.7218
VP1422	SM-20-related protein	CDS	1.98801	0.0096988	0.0160878	0	0.159179	0.505758	1.11567	0.862063	0.838801
VP1423	conserved hypothetical protein	CDS	1.86802	8.17868e-16	9.02318e-15	24.5143	25.1502	21.0251	98.4583	88.0741	70.8787
VP1424	hypothetical protein	CDS	2.91285	0.000247178	0.000525129	0.165637	0.159179	0.144502	1.11567	0.862063	1.8174
VP1425	putative alcohol dehydrogenase	CDS	2.1236	2.04485e-16	2.51316e-15	25.6738	23.0013	16.8345	103.572	95.8327	85.2781
VP1427	conserved hypothetical protein	CDS	2.54381	5.21004e-22	1.5743e-20	147.252	133.71	127.596	773.163	744.391	864.804
VP1428	hypothetical protein	CDS	2.14065	5.55626e-08	1.94531e-07	5.54885	5.01413	4.40732	25.4746	25.1435	14.9586
VP1429	hypothetical protein	CDS	2.02068	1.7902e-09	7.72065e-09	2.98147	2.30809	1.51728	11.0638	8.1896	7.82881
VP1431	putative ATP-binding component of a transport system	CDS	2.34867	1.23025e-23	5.83629e-22	29.4834	26.9808	25.7937	131.929	135.344	151.823
VP1432	ATP-binding component of a transport system	CDS	2.03943	6.66892e-17	8.69158e-16	21.9469	28.3338	23.6261	84.8843	110.2	109.464
VP1437	hypothetical protein	CDS	1.05007	0.010723	0.0176279	4.14093	3.0244	1.80628	7.71675	7.75857	2.796
VP1442	conserved hypothetical protein	CDS	1.05879	1.83685e-06	5.24624e-06	7.78495	6.68551	8.74239	14.1319	16.5229	18.0342
VP1447	putaive anaerobic dimethyl sulfoxide reductase, subunit A	CDS	-1.60462	7.83405e-07	2.3433e-06	48.2005	79.9873	101.224	17.8508	22.701	35.7888
VP1448	anaerobic dimethyl sulfoxide reductase, subunit B	CDS	-1.93828	3.3177e-05	7.98538e-05	11.3462	13.9281	20.8806	3.34702	2.15516	6.71041
VP1449	putative anaerobic dimethyl sulfoxide reductase, chain C	CDS	-1.90371	1.20918e-06	3.53877e-06	13.0025	18.5443	24.4209	4.36973	4.74135	6.01141
VP1450	putative component of anaerobic dehydrogenases	CDS	-2.1432	2.98305e-08	1.07945e-07	5.13476	6.04879	10.0429	0.929729	1.43677	2.6562
VP1451	putative ferredoxin-type protein NapF	CDS	-2.36594	0.0001041	0.000232949	2.6502	3.18358	2.31204	0.743783	0.287354	0.419401
VP1454	hypothetical protein	CDS	-3.41046	4.63782e-26	4.40036e-24	250.444	252.298	230.481	21.7557	23.4194	23.9058
VP1455	hypothetical protein	CDS	3.58491	2.82045e-26	3.06127e-24	34.8667	34.4622	33.5968	437.995	454.163	342.93
VP1458	hypothetical protein	CDS	-1.44751	1.96145e-05	4.87945e-05	4.72066	8.03853	6.79161	2.23135	2.87354	2.097
VP1466	hypothetical protein	CDS	-1.07986	0.016386	0.0260699	2.56738	3.10399	1.58953	1.0227	1.8678	0.559201
VP1468	putative hexosyltransferase	CDS	2.69926	5.90956e-21	1.5662e-19	16.2325	12.8935	8.59789	84.8843	73.9937	84.9985
VP1469	putative LuxO repressor protein	CDS	3.10355	3.54868e-26	3.50728e-24	78.5949	64.8653	72.8292	695.716	614.076	548.995
VP1472	phosphorelay protein	CDS	2.76232	5.34234e-14	4.45414e-13	4.05811	2.94481	2.09528	19.3384	20.1148	22.0884
VP1473	putative capsular polysaccharide biosynthesis	CDS	4.77745	2.00194e-25	1.6097e-23	3.06429	2.62645	2.23979	70.0086	78.8787	68.6419
VP1474	putative capsule transport protein, OtnA protein	CDS	5.28337	2.90402e-31	8.61042e-29	6.45985	8.75483	6.28585	301.883	271.119	264.362
VP1475	hypothetical protein	CDS	4.58126	1.46651e-23	6.68954e-22	7.20522	6.12838	5.49109	167.444	154.022	128.197
VP1476	putative anti-sigma F factor antagonist	CDS	2.89535	1.0787e-12	7.37367e-12	2.89865	0.955073	1.37277	13.1092	16.8102	8.80741
VP1481	conserved hypothetical protein	CDS	1.11172	1.42202e-12	9.48813e-12	414.176	436.627	427.221	990.719	904.017	866.901
VP1490	hypothetical protein	CDS	-1.07894	5.76454e-08	2.00785e-07	33.8728	30.4827	27.0219	15.9913	16.6665	10.3452
VP1493	conserved hypothetical protein	CDS	1.25708	0.0109729	0.0179997	0.911005	0.636715	1.66178	1.20865	3.73561	3.2154
VP1498	ABC transporter, ATP-binding protein	CDS	1.4377	1.86727e-13	1.43804e-12	45.0533	42.0232	45.6628	115.844	113.361	130.573
VP1506	formate dehydrogenase accessory protein	CDS	-1.14818	9.00412e-11	4.68886e-10	63.1906	63.0348	55.2722	25.2886	32.6147	24.1854
VP1508	hypothetical protein	CDS	-1.11975	2.02686e-08	7.47701e-08	24.9284	22.8422	27.311	11.1567	15.3735	8.10841
VP1509	hypothetical protein	CDS	-1.2391	9.53629e-07	2.82654e-06	21.8641	17.828	17.1235	8.36756	8.04592	7.54921
VP1510	iron-sulfur cluster-binding protein	CDS	-1.36044	6.04796e-13	4.35379e-12	302.371	338.414	327.37	97.0637	155.028	125.82
VP1511	putative formate dehydrogenase-specific chaperone	CDS	-1.7547	3.41033e-14	2.94157e-13	208.537	198.337	205.193	55.1329	74.9995	51.5863
VP1512	hypothetical protein	CDS	-2.7284	3.50234e-13	2.584e-12	356.203	374.627	396.876	46.7654	67.5283	56.4793
VP1513	putative formate dehydrogenase large subunit	CDS	-2.12616	1.54787e-13	1.21173e-12	4105.9	5526.37	5990.35	1066.59	1260.77	1251.63
VP1514	formate dehydrogenase, iron-sulfur subunit	CDS	-1.81086	1.28624e-09	5.62907e-09	603.168	847.627	885.222	174.603	189.654	302.248
VP1515	formate dehydrogenase, cytochrome b556 subunit	CDS	-2.19246	3.408e-16	3.99199e-15	761.269	925.147	994.61	164.469	185.918	236.682
VP1516	hypothetical protein	CDS	-2.07284	3.11177e-15	3.1476e-14	336.989	385.611	449.691	76.9816	80.0282	122.185
VP1517	putative Rhs-family protein	CDS	3.2511	7.56315e-25	4.84859e-23	53.3352	34.303	40.8942	440.32	423.56	359.147
VP1518	hypothetical protein	CDS	1.10333	5.36597e-12	3.31029e-11	84.0609	63.3531	57.6565	158.24	138.074	143.715
VP1519	hypothetical protein	CDS	1.54671	1.34998e-06	3.92661e-06	2.98147	3.26316	1.66178	7.06594	9.33901	6.71041
VP1521	hypothetical protein	CDS	1.10269	1.73127e-09	7.48691e-09	15.8184	12.9731	14.8115	34.9578	29.0228	29.358
VP1524	nicotinate mononucleotide:5,6-dimethylbenzimidazole phosphoribosyltransferase	CDS	1.37805	3.28593e-09	1.34965e-08	88.3675	98.1337	79.7653	266.832	271.119	153.501
VP1534	hypothetical protein	CDS	1.90827	0.007151	0.0121811	0.414093	0.397947	0.0722512	1.39459	1.43677	0.419401
VP1535	putative stress protein	CDS	1.27779	1.90398e-15	2.00776e-14	1149.11	1281.79	1313.45	3121.66	2949.69	3007.52
VP1551	bacteriophage f237 ORF1	CDS	1.2938	0.000287313	0.000605246	1.3251	1.27343	1.22827	2.60324	3.73561	3.2154
VP1552	bacteriophage f237 ORF2	CDS	1.3393	0.00186006	0.00346723	0.993824	1.59179	0.57801	2.60324	3.73561	1.6776
VP1553	bacteriophage f237 ORF3	CDS	2.35193	1.12158e-11	6.65928e-11	1.07664	1.19384	1.66178	7.71675	7.32753	5.17261
VP1554	bacteriophage f237 ORF4	CDS	3.40946	6.86993e-20	1.51586e-18	1.98765	1.75097	1.87853	20.454	17.6723	21.8088
VP1555	hypothetical protein	CDS	3.1037	2.76755e-13	2.08732e-12	1.3251	1.43261	0.505758	8.83243	10.0574	9.08701
VP1558	bacteriophage f237 ORF7	CDS	1.27739	0.00126453	0.00242478	1.98765	1.11425	1.30052	2.88216	3.44825	4.47361
VP1561	bacteriophage f237 ORF8	CDS	1.07497	3.93918e-11	2.17803e-10	370.448	371.603	384.449	843.729	751.431	777.848
VP1562	bacteriophage f237 ORF9	CDS	1.17448	8.92016e-06	2.31622e-05	9.19287	8.59565	6.64711	17.293	13.5057	24.3252
VP1563	hypothetical protein	CDS	1.85391	1.48098e-10	7.45836e-10	11.5118	7.79976	8.59789	44.4411	26.4366	29.0784
VP1564	hypothetical protein	CDS	1.01412	4.14197e-12	2.58887e-11	816.426	797.008	813.404	1822.36	1747.83	1330.9
VP1578	hypothetical protein	CDS	2.13372	0.00263859	0.00481256	0.165637	0.318358	0.361256	1.20865	1.72413	0.978601
VP1579	hypothetical protein	CDS	1.03946	0.0456502	0.0668616	0.331275	1.11425	0.650261	1.39459	2.29883	0.699001
VP1593	ribosome modulation factor	CDS	-1.97753	6.82453e-08	2.35287e-07	1021.73	606.71	786.527	225.087	226.723	161.05
VP1600	hypothetical protein	CDS	-1.84565	0.0231944	0.0359589	0.496912	0.716304	1.01152	0.278919	0.143677	0.1398
VP1601	dihydroorotate dehydrogenase	CDS	-1.91089	5.75162e-19	1.04543e-17	201.746	236.938	225.929	52.7156	60.3444	64.0285
VP1605	hypothetical protein	CDS	1.31351	0.00011265	0.000250544	3.47838	3.18358	2.52879	9.11135	5.17238	8.24821
VP1619	uroporphyrin-III C-methyltransferase	CDS	-1.03042	5.28337e-11	2.88096e-10	59.9607	63.9899	58.0177	28.1708	28.8791	32.154
VP1620	amino acid ABC transporter, periplasmic amino acid-binding protein	CDS	1.96508	1.30485e-14	1.20903e-13	62.1968	60.0104	49.9978	249.818	220.257	201.592
VP1621	amino acid ABC transporter, permease protein	CDS	2.10654	3.70962e-16	4.31334e-15	13.0853	12.5751	12.0659	60.1535	49.5686	52.4251
VP1622	amino acid ABC transporter, permease protein	CDS	2.09503	1.19398e-13	9.4404e-13	15.3214	14.4057	11.0544	53.1805	61.3501	59.6947
VP1623	amino acid ABC transporter, ATP-binding protein	CDS	1.67935	1.95958e-08	7.24005e-08	18.8827	17.6688	17.6293	66.7546	60.2007	46.1341
VP1624	putative TEGT family carrier/transport protein	CDS	-1.40229	1.30753e-12	8.79849e-12	332.02	368.897	319.35	144.387	151.867	89.3323
VP1626	sulfite reductase, gamma subunit-related protein	CDS	2.32399	4.11342e-13	3.01143e-12	8.69596	7.32222	5.12983	33.0984	29.0228	43.4779
VP1627	acylphosphatase	CDS	3.1528	6.02145e-23	2.24927e-21	15.6527	13.8486	15.3895	138.623	115.085	145.672
VP1630	putative calcium-binding outer membrane-like protein	CDS	2.00966	2.30311e-15	2.3908e-14	106.588	100.283	88.58	398.761	390.658	400.108
VP1631	agglutination protein	CDS	3.00069	2.12922e-20	5.12743e-19	42.5688	43.1374	33.2356	366.127	314.797	269.954
VP1632	putative outer membrane protein	CDS	3.10274	2.55257e-24	1.40807e-22	15.7355	15.3608	15.823	151.732	149.568	101.635
VP1633	putative RTX toxin	CDS	1.50167	2.4634e-12	1.58567e-11	1151.01	995.265	1453.84	3151.5	3219.23	3824.37
VP1642	putative trypsin	CDS	5.06644	7.02197e-26	6.40619e-24	4.14093	3.34275	4.33507	161.029	132.901	103.173
VP1644	PrpE protein	CDS	1.70602	3.82392e-07	1.18799e-06	104.6	130.765	132.147	418.378	368.819	411.991
VP1645	conserved hypothetical protein	CDS	1.77038	3.2669e-07	1.02705e-06	44.8877	41.2273	49.4198	162.238	146.407	153.78
VP1646	aconitate hydratase 1	CDS	1.63581	2.25528e-06	6.38369e-06	92.0115	90.0156	95.1548	283.939	293.963	283.655
VP1647	methylcitrate synthase	CDS	1.29329	7.2176e-06	1.90118e-05	95.6555	96.6215	94.6491	238.011	235.918	229.272
VP1651	putative tricarboxylic transport TctC	CDS	1.82116	3.0663e-09	1.26602e-08	4.47221	2.94481	6.93611	15.8984	18.8217	16.4964
VP1653	putative tricarboxylic transport TctA	CDS	2.13768	6.88748e-12	4.2106e-11	5.05194	3.97947	3.68481	15.5265	20.1148	20.5506
VP1655	immunogenic protein	CDS	1.00621	3.14429e-10	1.51745e-09	30.6429	28.1746	23.8429	55.5978	56.6088	53.6833
VP1656	putative translocator protein PopD	CDS	1.74665	5.0801e-15	4.98965e-14	255.247	293.526	295.652	818.348	796.402	1219.62
VP1657	putative translocator protein PopB	CDS	1.25295	2.70321e-13	2.0453e-12	271.728	270.524	287.921	597.909	614.938	766.105
VP1658	low calcium response locus protein H	CDS	1.05273	1.63843e-08	6.09147e-08	47.7035	45.4455	48.2638	108.406	119.396	65.2867
VP1659	hypothetical protein	CDS	1.47432	5.86449e-16	6.5771e-15	91.2661	89.3789	84.7507	208.91	221.981	307.001
VP1661	putative LcrR	CDS	1.25736	9.70503e-05	0.000217892	2.98147	2.94481	2.02303	7.43783	3.73561	7.54921
VP1662	low calcium response protein	CDS	1.5169	1.64206e-11	9.5115e-11	15.8184	15.9179	13.7277	38.4908	43.3905	48.5107
VP1664	putative type III secretion protein	CDS	1.74942	8.36506e-09	3.24214e-08	6.2114	3.7407	3.17905	13.0162	12.7873	18.3138
VP1665	putative type III secretion protein	CDS	1.56543	1.93981e-09	8.29051e-09	9.68978	7.32222	7.29737	18.1297	22.8447	31.455
VP1666	hypothetical protein in type III secretion	CDS	1.14151	1.04118e-09	4.65101e-09	18.4686	17.1913	19.0743	34.214	41.2353	45.8545
VP1668	ATP synthase in type III secretion system	CDS	1.24094	3.72479e-10	1.7795e-09	24.1002	24.2748	21.3141	46.1146	49.2813	69.7603
VP1669	putative type III secretion protein YscO	CDS	1.26958	0.000109811	0.000244574	4.72066	1.98973	5.05758	8.55351	8.1896	11.883
VP1680	hypothetical protein	CDS	2.31614	4.89179e-19	9.0516e-18	208.455	219.03	206.349	935.586	913.93	1307.41
VP1682	hypothetical protein	CDS	1.6548	2.46033e-15	2.54288e-14	33.8728	41.3069	41.1832	111.01	114.08	141.897
VP1683	hypothetical protein	CDS	1.48775	3.24805e-07	1.0218e-06	9.35851	6.92428	8.09213	21.1049	22.27	25.164
VP1684	hypothetical protein	CDS	1.00314	3.13678e-05	7.56142e-05	8.77878	8.19771	7.15287	14.3178	13.793	20.4108
VP1686	hypothetical protein	CDS	1.3747	1.10565e-10	5.69511e-10	62.8594	57.9411	54.1884	136.205	130.603	187.192
VP1687	putative type III chaperone	CDS	1.25629	7.93305e-06	2.07581e-05	15.7355	11.3813	10.6209	29.4724	24.9998	35.5092
VP1690	putative type III secretion lipoprotein	CDS	1.00542	6.20648e-07	1.88741e-06	13.0853	8.83442	9.46491	21.2908	23.9941	17.6148
VP1691	type III export protein	CDS	1.00278	4.62488e-08	1.63979e-07	9.19287	8.83442	9.0314	16.7351	18.5344	19.1526
VP1693	putative type III secretion protein	CDS	1.18869	1.19144e-08	4.52537e-08	25.4253	24.3544	26.5162	45.8356	50.1433	78.7075
VP1695	putative type III export protein PscD	CDS	1.5538	1.32806e-10	6.75275e-10	31.968	22.2054	20.1581	58.8519	61.2065	98.4193
VP1696	putative type III secretion protein YscC	CDS	1.62173	2.50083e-15	2.57352e-14	29.0693	23.8768	30.49	71.6821	79.7408	106.108
VP1697	putative type III export apparatus protein NosA	CDS	1.19613	6.1104e-06	1.62853e-05	7.78495	9.55073	7.08062	16.3632	13.2183	26.562
VP1698	hypothetical protein	CDS	1.08608	4.29457e-12	2.68072e-11	100.376	85.8769	84.1726	178.043	170.545	225.638
VP1699	transcriptional regulator ExsA	CDS	-1.07827	4.70541e-08	1.66586e-07	20.4562	16.9525	19.0743	7.25189	8.47695	11.3238
VP1700	putative lipoprotein VirG (YscW)	CDS	-1.23241	3.39069e-07	1.06104e-06	14.3276	12.2568	10.5487	6.5081	4.59767	4.33381
VP1701	putative exoenzyme S synthesis protein C precursor	CDS	-1.108	8.77362e-07	2.61117e-06	26.0879	21.8871	19.2911	12.6443	7.32753	10.7646
VP1703	aldehyde dehydrogenase	CDS	3.67457	3.23722e-11	1.81744e-10	71.7209	52.6086	57.8732	926.01	757.753	641.683
VP1704	sigma-54 dependent transcriptional regulator	CDS	1.84537	5.49445e-17	7.3013e-16	28.324	32.0745	24.9989	87.6735	108.189	111.421
VP1706	hypothetical protein	CDS	2.64397	2.68454e-22	8.72292e-21	75.1993	72.9039	77.3088	449.617	435.198	524.53
VP1707	hypothetical protein	CDS	1.69	3.03584e-08	1.09725e-07	4.30657	5.49167	6.0691	16.9211	17.816	16.776
VP1713	conserved hypothetical protein	CDS	1.16717	2.69789e-08	9.81174e-08	12.5884	11.9384	8.59789	22.8713	23.8504	27.6804
VP1714	conserved hypothetical protein	CDS	1.80573	2.0655e-14	1.83154e-13	10.4351	12.018	12.644	35.6086	36.2066	51.4465
VP1715	conserved hypothetical protein	CDS	1.67968	6.09044e-11	3.29453e-10	6.04576	4.61618	6.35811	15.1546	19.8274	19.9914
VP1717	conserved hypothetical protein	CDS	1.79885	2.67768e-14	2.32654e-13	10.1039	10.8242	12.7162	41.4659	40.2296	35.5092
VP1718	cytochrome c551 peroxidase	CDS	-1.49865	3.11376e-13	2.31895e-12	381.131	464.086	379.247	161.401	166.522	104.99
VP1724	putative DNA polymerase III, epsilon subunit	CDS	1.30379	2.89325e-11	1.6379e-10	16.3981	15.3608	15.7508	36.8173	42.2411	38.4451
VP1733	hypothetical protein	CDS	1.8571	1.68453e-15	1.79582e-14	15.7355	13.2118	9.89841	47.2302	46.6951	46.4137
VP1734	DNA-binding response regulator	CDS	1.90561	6.19133e-17	8.11372e-16	32.7962	26.1849	24.9989	114.543	98.8499	100.656
VP1735	putative two-component sensor	CDS	1.23676	9.89125e-14	7.913e-13	24.5971	19.4994	19.0021	51.0421	52.2985	45.1555
VP1742	hypothetical protein	CDS	1.26975	3.24488e-07	1.02148e-06	6.37704	6.44674	7.36962	13.4811	14.3677	21.2496
VP1744	thermostable carboxypeptidase 1	CDS	1.2017	1.22117e-14	1.13816e-13	89.03	105.376	105.27	221.461	253.015	215.152
VP1748	hypothetical protein	CDS	2.89132	7.00588e-09	2.7445e-08	0.579731	0.477536	0.939266	6.60108	4.16664	4.19401
VP1751	homoserine O-succinyltransferase	CDS	1.87079	8.00892e-16	8.87717e-15	13.4166	14.1669	11.4157	50.9492	50.4307	40.9615
VP1754	hypothetical protein	CDS	1.40177	9.01797e-10	4.05894e-09	18.2201	16.2362	16.7623	42.3027	58.0456	35.2296
VP1755	putative histidine kinase	CDS	4.58702	5.89035e-33	3.49298e-30	24.68	17.4301	16.401	472.86	465.37	465.954
VP1756	hypothetical protein	CDS	4.01646	4.3802e-16	5.00714e-15	2.2361	1.75097	1.80628	30.867	31.4653	31.7346
VP1757	hypothetical protein	CDS	2.92828	9.69269e-16	1.06194e-14	11.0977	12.018	12.7162	95.0183	105.315	72.8359
VP1767	hypothetical protein	CDS	1.53782	3.99221e-12	2.50186e-11	10.6008	13.769	16.2565	32.2616	49.7123	36.9073
VP1768	conserved hypothetical protein	CDS	1.02644	7.72027e-12	4.6895e-11	41.8234	37.0887	38.5099	85.2562	66.8099	86.8159
VP1771	4-aminobutyrate aminotransferase	CDS	-2.67142	3.10418e-06	8.61686e-06	108.741	173.903	220.583	32.2616	22.27	23.766
VP1772	succinate-semialdehyde dehydrogenase	CDS	-2.68754	7.7412e-07	2.31845e-06	89.527	144.534	197.029	25.5676	18.9654	21.9486
VP1773	conserved hypothetical protein	CDS	-3.0517	4.12854e-08	1.47151e-07	67.8285	88.4238	123.839	10.7849	11.2068	11.883
VP1774	putative carbon-nitrogen hydrolase	CDS	-2.80519	2.2902e-07	7.35592e-07	70.0646	91.5278	131.353	12.0865	15.2298	14.9586
VP1775	putative oxidoreductase	CDS	-2.65425	8.31846e-08	2.82482e-07	140.709	156.154	206.422	29.1935	25.5745	24.8844
VP1776	aldehyde dehydrogenase	CDS	-2.48655	2.34709e-06	6.62379e-06	27.8271	28.6522	32.7298	6.60108	3.73561	5.17261
VP1777	putative aldehyde dehydrogenase	CDS	-1.90526	6.06619e-07	1.84711e-06	102.695	121.374	138.217	32.6335	31.8963	32.154
VP1778	putative transcriptional regulator	CDS	-1.49731	1.06796e-09	4.75274e-09	68.1597	69.2428	80.4156	28.9146	29.5975	18.3138
VP1779	putative glutamine amidotransferase	CDS	-4.59822	5.04549e-14	4.22149e-13	36.1089	62.0001	52.6711	1.67351	2.44251	2.2368
VP1780	hypothetical protein	CDS	-4.54556	3.45047e-07	1.07762e-06	1.57355	2.38768	2.45654	0.0929729	0.143677	0
VP1781	putative glutamine synthetase	CDS	-3.41183	3.30805e-11	1.84411e-10	39.1732	60.4879	58.4512	4.27675	5.0287	5.73181
VP1782	conserved hypothetical protein	CDS	-2.46695	1.42037e-08	5.3478e-08	34.5354	44.8088	45.6628	8.46054	8.04592	5.87161
VP1784	hypothetical protein	CDS	1.6975	0.000113617	0.000252578	1.15946	1.03466	1.22827	3.34702	3.73561	4.19401
VP1785	hypothetical protein	CDS	1.56801	0.00152855	0.00289016	0.414093	0.477536	0.794763	1.39459	2.44251	1.398
VP1786	hypothetical protein	CDS	2.74392	7.61471e-11	4.03172e-10	0.911005	0.875483	0.505758	6.04324	4.31031	4.89301
VP1787	putative transposase	CDS	1.04943	0.000180141	0.000389157	2.40174	3.66111	3.97382	6.5081	8.62063	5.87161
VP1788	putative transposase	CDS	1.47897	3.70441e-05	8.85771e-05	2.31892	1.59179	2.38429	6.5081	3.87928	7.12981
VP1790	hypothetical protein	CDS	1.02861	7.7359e-05	0.000175762	5.30039	4.85495	4.26282	11.4357	7.90224	9.78601
VP1795	hypothetical protein	CDS	1.17558	0.00213672	0.00395498	1.82201	0.955073	0.939266	2.60324	2.87354	2.9358
VP1797	hypothetical protein	CDS	1.2172	2.25735e-08	8.29503e-08	9.60696	7.16304	7.87538	21.1049	15.8045	20.1312
VP1799	hypothetical protein	CDS	1.62612	0.000325465	0.00068078	0.993824	0.795894	0.867014	1.95243	2.44251	4.05421
VP1800	hypothetical protein	CDS	1.55762	3.68649e-05	8.82377e-05	0.745368	0.716304	1.73403	3.25405	2.29883	4.05421
VP1801	hypothetical protein	CDS	1.08437	1.02257e-05	2.63217e-05	4.80348	4.45701	6.79161	10.413	12.9309	11.0442
VP1803	hypothetical protein	CDS	1.18077	0.0247617	0.0381864	0.662549	0.955073	0.216754	1.85946	1.29309	0.838801
VP1804	hypothetical protein	CDS	1.40108	2.10244e-09	8.9133e-09	6.37704	6.36715	4.84083	17.3859	12.9309	15.7974
VP1812	hypothetical protein	CDS	-1.17162	4.41219e-12	2.74691e-11	134.663	136.018	125.789	62.2919	60.3444	53.1241
VP1813	hypothetical protein	CDS	2.02769	5.05695e-13	3.66822e-12	5.54885	4.21824	4.40732	21.0119	20.1148	16.4964
VP1814	hypothetical protein	CDS	1.48258	5.68831e-08	1.98568e-07	4.38939	3.66111	4.47957	9.85513	11.3505	14.1198
VP1815	hypothetical protein	CDS	1.82545	1.86261e-06	5.31342e-06	1.57355	2.54686	1.51728	5.76432	4.31031	10.0656
VP1816	putative Hit protein involved in cell-cycle regulation	CDS	1.41835	5.71841e-05	0.000133046	1.73919	1.35302	1.80628	3.90486	5.17238	4.19401
VP1822	hypothetical protein	CDS	1.53063	0.000106399	0.000237756	1.15946	0.716304	1.37277	2.78919	3.1609	3.63481
VP1823	hypothetical protein	CDS	1.18651	8.17001e-11	4.31129e-10	21.5328	18.6239	17.7015	46.1146	42.6721	42.6391
VP1824	hypothetical protein	CDS	1.7947	3.82888e-08	1.36882e-07	1.57355	1.59179	1.22827	4.83459	5.31605	5.17261
VP1825	putative CBS domain containing protein	CDS	1.01953	1.35197e-08	5.11659e-08	19.2139	21.9667	23.8429	53.8313	41.81	35.649
VP1827	putative spermine/spermidine acetyltransferase BltD	CDS	1.04915	3.38021e-07	1.05863e-06	13.4994	11.62	8.38114	28.4497	20.5458	19.572
VP1830	conserved hypothetical protein	CDS	1.56437	8.27987e-08	2.81381e-07	3.31275	2.54686	3.61256	8.46054	8.1896	11.6034
VP1831	hypothetical protein	CDS	1.21937	0.00167091	0.00313932	1.73919	0.716304	1.95078	3.53297	3.73561	3.0756
VP1837	hypothetical protein	CDS	1.73929	5.21671e-06	1.40295e-05	1.15946	0.955073	0.794763	3.34702	2.87354	3.495
VP1838	hypothetical protein	CDS	1.2579	3.70268e-07	1.15108e-06	3.31275	3.34275	2.74555	8.55351	7.04018	6.71041
VP1844	hypothetical protein	CDS	1.3894	5.00482e-07	1.53576e-06	3.22993	3.50193	3.90156	7.53081	9.91372	10.7646
VP1845	hypothetical protein	CDS	1.11658	6.78858e-05	0.000155989	2.6502	3.26316	3.97382	7.62378	6.17812	7.68901
VP1848	hypothetical protein	CDS	1.44031	1.5955e-12	1.05566e-11	9.19287	10.1079	8.59789	26.7762	26.1492	22.6476
VP1849	hypothetical protein	CDS	1.99245	3.06528e-09	1.26602e-08	1.49074	1.5122	1.30052	5.02054	4.16664	8.10841
VP1850	putative acetyltransferase	CDS	1.31239	4.85082e-11	2.66346e-10	11.9259	12.018	11.1267	31.6108	27.2987	27.96
VP1852	hypothetical protein	CDS	1.73128	5.71392e-08	1.99168e-07	3.39556	2.46727	1.80628	7.62378	9.33901	8.52781
VP1853	putative protein Ymh	CDS	1.13178	9.60101e-13	6.61062e-12	80.4169	81.4199	71.0229	185.388	170.545	153.92
VP1858	hypothetical protein	CDS	2.75948	7.95505e-10	3.61829e-09	1.15946	1.03466	0.722512	6.04324	4.74135	9.08701
VP1859	hypothetical protein	CDS	2.38254	1.60493e-09	6.96598e-09	1.98765	1.75097	1.37277	9.85513	5.60341	11.0442
VP1860	hypothetical protein	CDS	2.1119	8.69571e-07	2.59123e-06	1.15946	0.477536	0.650261	3.62594	2.87354	3.3552
VP1861	hypothetical protein	CDS	1.5187	7.39794e-17	9.5629e-16	36.2746	29.2889	30.4178	95.8551	91.9534	86.9557
VP1874	hypothetical protein	CDS	-1.64608	1.78164e-06	5.09776e-06	199.179	207.171	257.287	93.6237	90.804	26.562
VP1876	hypothetical protein	CDS	1.48098	8.74244e-13	6.0458e-12	27.7442	20.7728	20.7361	71.3102	61.2065	60.2539
VP1879	serine transporter	CDS	-3.01795	5.4202e-27	6.94958e-25	2021.44	2048.07	2049.55	265.903	248.561	240.736
VP1880	L-serine dehydratase 1	CDS	-2.81188	1.14037e-21	3.36019e-20	1365.02	1650.05	1582.81	219.881	209.481	225.358
VP1892	methyl-accepting chemotaxis protein	CDS	-1.25521	6.58239e-13	4.69577e-12	551.489	687.493	544.991	267.204	257.182	222.702
VP1897	hypothetical protein	CDS	1.93646	2.97776e-13	2.22815e-12	7.45368	7.24263	6.71936	30.4951	32.471	18.7332
VP1904	methyl-accepting chemotaxis protein	CDS	-2.69295	2.39352e-23	1.02296e-21	570.62	818.656	607.922	100.597	103.879	104.431
VP1905	transporter, BCCT family	CDS	-1.52075	5.3242e-13	3.85031e-12	51.0991	63.0348	47.469	19.0594	21.4079	15.7974
VP1907	transcriptional regulator, LuxR family	CDS	1.2848	1.13033e-11	6.70288e-11	24.68	19.9769	21.8921	55.1329	50.718	56.1997
VP1908	sensor histidine kinase	CDS	1.08487	1.37016e-12	9.16792e-12	40.3327	33.5071	43.2062	89.0681	76.5799	82.4821
VP1909	conserved hypothetical protein	CDS	1.42191	0.000341708	0.000713495	2.73302	2.62645	3.61256	10.134	8.1896	5.59201
VP1910	conserved hypothetical protein	CDS	3.11573	0.000289466	0.000609239	0.165637	0.159179	0.0722512	1.67351	1.29309	0.559201
VP1911	extracellular solute-binding protein, family 7	CDS	1.99964	0.000991116	0.00193891	6.70831	3.7407	6.79161	39.5135	14.7987	13.5606
VP1916	putative amidase	CDS	1.74098	3.03689e-16	3.61986e-15	21.2844	16.7934	18.4241	69.5437	54.8847	64.0285
VP1917	hypothetical protein	CDS	1.20541	3.33016e-05	8.0113e-05	4.47221	2.54686	4.98533	9.01837	8.33327	10.485
VP1918	hypothetical protein	CDS	1.17308	8.84354e-05	0.00019959	6.2114	5.2529	5.27434	10.5059	14.0804	13.4208
VP1919	hypothetical protein	CDS	1.30418	1.48067e-05	3.73832e-05	8.28186	6.44674	8.16439	19.3384	15.9482	21.2496
VP1920	putative iron-regulated protein A	CDS	1.91111	1.14098e-07	3.78253e-07	10.518	7.40181	9.82616	29.1005	38.5055	37.3267
VP1924	thiol:disulfide interchange protein DsbE	CDS	1.13089	2.32193e-05	5.71331e-05	3.64402	3.58152	4.91308	9.48324	8.62063	8.52781
VP1928	cytochrome c-type protein NrfB precursor	CDS	1.03384	1.24709e-10	6.37523e-10	64.5157	60.1696	61.4135	120.214	101.867	159.093
VP1942	diaminobutyrate-pyruvate transaminase & L-2,4-diaminobutyrate decarboxylase	CDS	1.2661	2.06495e-10	1.0247e-09	192.305	186.717	209.528	398.296	558.329	459.663
VP1944	excinuclease ABC, subunit C	CDS	1.11964	3.13904e-13	2.33411e-12	84.3094	73.3018	82.5831	152.197	183.907	186.354
VP1948	elongation factor P family protein	CDS	-1.15652	2.46169e-12	1.58567e-11	163.153	191.731	182.29	82.8389	91.0913	66.9643
VP1949	hypothetical protein	CDS	-1.14777	2.64174e-11	1.50268e-10	70.4787	86.5137	85.4009	33.5632	31.3216	44.7361
VP1952	hypothetical protein	CDS	-1.16768	7.78643e-08	2.6613e-07	22.8579	19.181	27.0219	11.0638	8.76431	10.7646
VP1966	proton/glutamate symporter	CDS	-3.87639	1.80497e-29	4.50674e-27	434.053	546.62	509.877	29.0075	32.7584	40.1227
VP1967	putative homoserine lactone synthase VanM	CDS	3.40206	1.40655e-28	2.47137e-26	20.6218	23.7972	23.4094	244.054	258.619	215.013
VP1968	sensor protein LuxN	CDS	4.24611	1.27274e-28	2.40831e-26	28.2412	22.7626	28.9727	491.362	488.933	538.65
VP1969	hypothetical protein	CDS	2.34262	8.62406e-11	4.51573e-10	9.7726	12.4159	10.6209	55.04	52.0111	59.5549
VP1970	intracellular sepatation protein A	CDS	-1.03039	7.60491e-06	1.99324e-05	21.6157	28.6522	24.2764	14.7827	11.7815	9.50641
VP1971	putative acyl-CoA hydrolase	CDS	-1.81445	4.40202e-12	2.74418e-11	20.8703	20.5341	18.3518	6.41513	6.03444	4.33381
VP1972	conserved hypothetical protein	CDS	-1.19603	1.90537e-14	1.70548e-13	115.863	130.367	122.032	55.7837	48.9939	55.7803
VP1973	conserved hypothetical protein	CDS	-1.11861	3.25348e-10	1.56695e-09	134.497	148.673	157.146	71.0313	62.4996	69.0613
VP1974	5-methyltetrahydropteroyltriglutamate- homocysteine methyltransferase	CDS	6.00409	2.47765e-24	1.39928e-22	10.9321	9.15278	9.82616	666.43	648.415	605.754
VP1975	hypothetical protein	CDS	1.7585	0.000467065	0.000955479	1.3251	0.477536	1.22827	4.4627	4.45399	1.2582
VP1976	transcriptional activator MetR	CDS	2.36186	6.43347e-21	1.68621e-19	14.9902	14.4057	13.7277	72.9837	66.2352	82.4821
VP1977	hypothetical protein	CDS	1.81062	2.34572e-19	4.67567e-18	72.3007	63.194	55.6334	212.536	217.24	240.596
VP1979	conserved hypothetical protein	CDS	5.71974	4.66546e-32	1.70253e-29	8.77878	6.28756	8.95915	412.056	404.739	452.673
VP1986	hypothetical protein	CDS	2.55929	2.17903e-18	3.71846e-17	4.30657	5.09372	4.40732	24.4519	25.4309	31.8744
VP1987	hypothetical protein	CDS	2.80217	7.71552e-27	9.38524e-25	29.8147	34.7806	34.6806	245.263	227.154	220.325
VP1989	putative secretion protein	CDS	1.15871	0.0185289	0.0291837	0.828186	1.19384	0.650261	2.23135	1.8678	1.8174
VP1990	hypothetical protein	CDS	1.09308	0.00082634	0.00163272	2.31892	1.67138	2.52879	5.11351	4.02296	4.75321
VP1991	5-methyltetrahydropteroyltriglutamate- homocysteine methyltransferase	CDS	3.96589	1.5972e-24	9.24037e-23	6.87395	7.95894	6.28585	114.171	122.269	93.5263
VP1992	hypothetical protein	CDS	3.28113	1.64083e-20	4.03322e-19	6.62549	5.2529	7.44187	63.2216	69.2524	56.0599
VP1993	putative transcriptional regulator protein	CDS	1.1387	2.64289e-09	1.10563e-08	13.8307	13.0527	11.3434	24.6378	35.2009	24.6048
VP1994	putative isochorismatase-related protein	CDS	1.25611	8.37381e-11	4.39926e-10	22.361	18.7831	20.6638	42.2097	42.3848	63.4693
VP1995	ABC transporter, ATP-binding protein	CDS	1.25809	1.87092e-14	1.67781e-13	84.475	84.7627	97.9726	197.753	187.642	254.157
VP1996	conserved hypothetical protein	CDS	1.60498	4.40167e-16	5.0196e-15	85.6345	73.0631	78.248	222.577	235.487	262.964
VP1997	conserved hypothetical protein	CDS	1.53419	6.72887e-15	6.52796e-14	56.648	46.719	51.5151	143.457	131.321	173.911
VP1998	putative outer membrane protein TolC	CDS	1.3765	7.26732e-18	1.13037e-16	143.193	145.33	155.34	359.898	371.549	421.358
VP2001	conserved hypothetical protein	CDS	1.17344	0.017345	0.0274831	0.745368	1.43261	0.722512	3.53297	1.00574	1.6776
VP2002	hypothetical protein	CDS	2.23494	9.08089e-10	4.08339e-09	1.3251	1.35302	1.15602	5.4854	6.03444	6.71041
VP2003	hypothetical protein	CDS	2.98988	2.96687e-09	1.22817e-08	0.662549	0.636715	0.361256	4.74162	3.73561	4.75321
VP2011	tetrathionate reductase, subunit B	CDS	-2.04631	4.78931e-16	5.42259e-15	1756.58	1928.93	1841.68	315.271	608.042	415.906
VP2013	putative tetrathionate reductase complex, subunit C	CDS	-1.31212	2.61639e-11	1.49005e-10	3113.15	3826.26	3442.05	1079.14	1631.17	1471.4
VP2015	putative cytochrome c	CDS	-3.31269	1.88631e-27	2.63195e-25	479.768	526.086	538.777	46.5794	51.1491	58.0171
VP2016	hypothetical protein	CDS	-3.78655	1.8056e-28	3.05921e-26	1073.5	1212.31	1265.05	72.24	101.723	83.8801
VP2020	conserved hypothetical protein	CDS	1.8752	6.78542e-18	1.0659e-16	39.9186	46.5598	46.0963	179.345	177.872	129.036
VP2021	conserved hypothetical protein	CDS	2.53498	9.99225e-16	1.09041e-14	7.70213	5.57126	6.50261	44.534	27.0113	42.6391
VP2022	putative glycosyl transferase family protein	CDS	2.48896	4.12641e-22	1.27115e-20	35.0323	36.2928	32.1518	210.77	179.165	190.548
VP2023	nucleotide sugar epimerase	CDS	1.18979	3.14948e-11	1.77237e-10	35.1979	27.4583	26.8774	79.8637	68.965	54.6619
VP2025	hypothetical protein	CDS	1.23693	7.34923e-13	5.18821e-12	241.168	266.863	258.154	662.246	651.576	491.817
VP2026	orotidine 5'-phosphate decarboxylase	CDS	-1.03143	1.24823e-09	5.50336e-09	80.7482	84.8423	91.2533	35.8875	38.0744	52.1455
VP2033	oxidoreductase, short-chain dehydrogenase/reductase family	CDS	-1.18246	9.56116e-11	4.97172e-10	123.317	127.741	131.497	49.5546	63.7926	55.6405
VP2042	hypothetical protein	CDS	1.27734	8.41017e-09	3.25697e-08	65.3439	60.8063	60.98	178.694	169.395	104.85
VP2044	hypothetical protein	CDS	-1.9034	5.21381e-09	2.07851e-08	26.2535	17.3505	21.1696	6.13621	6.17812	4.89301
VP2046	PTS system, glucose-specific IIBC component	CDS	-1.19317	2.8525e-10	1.3865e-09	6311.77	8412.44	7488.26	3008.51	3250.84	3455.3
VP2052	3-oxoacyl-(acyl-carrier-protein) synthase II	CDS	-1.25385	1.80387e-14	1.62679e-13	462.708	473.716	488.563	188.363	191.809	217.529
VP2053	acyl carrier protein	CDS	-1.67321	3.07678e-17	4.26791e-16	325.394	283.577	259.599	90.1837	86.4936	95.6233
VP2055	malonyl Coa-acyl carrier protein transacylase	CDS	-1.45588	1.8859e-16	2.32988e-15	376.328	420.073	414.939	131.557	156.752	153.64
VP2064	phosphotyrosine protein phosphatase	CDS	-1.42496	7.4023e-06	1.94443e-05	11.0977	8.19771	10.4042	3.34702	2.15516	5.59201
VP2066	AsmA protein	CDS	1.32588	1.7598e-15	1.87186e-14	335.912	346.293	344.999	880.918	882.034	812.099
VP2072	Na+/H+-exchanging protein	CDS	-1.08614	1.36119e-12	9.12076e-12	444.074	548.928	518.041	234.757	249.855	227.175
VP2078	ABC transporter, ATP-binding protein	CDS	1.96602	3.33453e-16	3.92531e-15	26.8332	20.1361	23.6984	87.6735	87.4994	101.076
VP2079	putative ABC transporter, permease protein	CDS	1.89576	2.96753e-15	3.00812e-14	14.9902	15.9975	13.5832	47.6951	51.0054	67.5235
VP2082	acetate kinase	CDS	-1.52159	1.6414e-14	1.48887e-13	400.842	443.79	460.89	141.784	149.999	163.147
VP2083	phosphate acetyltransferase	CDS	-1.31624	1.22026e-13	9.6321e-13	921.854	1099.85	1033.19	393.461	428.876	404.582
VP2084	hypothetical protein	CDS	2.65475	4.65406e-24	2.42625e-22	48.2005	42.9783	44.7235	275.758	266.377	313.851
VP2095	molybdenum cofactor biosynthesis protein B	CDS	-1.19624	2.98935e-12	1.89339e-11	199.427	222.214	194.211	85.6281	98.9935	84.2995
VP2111	sodium-type flagellar protein MotY	CDS	-2.70692	9.01607e-18	1.37091e-16	44.2252	37.7254	34.7528	5.4854	5.60341	6.85021
VP2119	hypothetical protein	CDS	-3.35806	1.17769e-20	2.95607e-19	51.3476	54.7575	49.4198	4.18378	5.17238	6.01141
VP2120	oxidoreductase, short-chain dehydrogenase/reductase family	CDS	2.51457	1.3409e-25	1.15659e-23	86.7111	73.7794	71.8177	492.942	440.945	392.978
VP2122	putative channel protein	CDS	-1.31604	8.42403e-10	3.81696e-09	25.6738	27.7767	28.3225	10.134	13.0746	9.78601
VP2125	Na+/H+ antiporter	CDS	-3.67285	1.42667e-15	1.53125e-14	198.848	266.545	231.565	14.5038	21.6952	19.0128
VP2127	hypothetical protein	CDS	1.78185	1.08401e-18	1.91173e-17	76.6901	70.9937	67.9884	245.82	217.384	278.342
VP2134	hypothetical protein	CDS	1.54201	6.11713e-15	5.95887e-14	46.4613	38.1233	35.2586	127.652	119.683	101.076
VP2135	putative phage-related protein	CDS	2.10659	2.20851e-20	5.26491e-19	117.106	96.0644	86.5569	475.556	469.968	344.607
VP2140	hypothetical protein	CDS	1.46844	0.00514358	0.00897431	0.745368	0.795894	0.433507	2.13838	1.29309	1.9572
VP2147	hypothetical protein	CDS	1.01336	4.18084e-07	1.2938e-06	40.4155	33.9847	29.912	78.1902	72.8443	58.9957
VP2151	2,4-dienoyl-CoA reductase	CDS	1.69888	8.36633e-16	9.20878e-15	151.558	164.034	150.571	500.752	566.088	446.662
VP2153	L-asparaginase I	CDS	-1.08438	3.25243e-11	1.81952e-10	78.3464	90.8911	99.6344	41.187	42.3848	43.3381
VP2157	glyceraldehyde 3-phosphate dehydrogenase	CDS	-1.39346	1.05485e-12	7.2211e-12	1541.01	1633.25	1523.78	582.103	624.421	581.848
VP2159	putative methyl-accepting chemotaxis transmembrane protein	CDS	-3.94444	3.35825e-17	4.63127e-16	96.3181	131.72	118.275	7.25189	4.74135	10.485
VP2162	hypothetical protein	CDS	-4.66696	3.1588e-24	1.72245e-22	63.2734	72.2672	60.691	2.78919	2.01148	2.796
VP2166	putative lactoylglutathione lyase	CDS	-1.80615	1.57212e-08	5.85411e-08	13.0025	13.769	15.7508	3.71892	4.16664	4.33381
VP2167	conserved hypothetical protein	CDS	-2.65491	3.56044e-16	4.16028e-15	52.1757	49.425	49.3476	6.5081	10.9195	6.85021
VP2168	hypothetical protein	CDS	1.27565	4.77078e-15	4.69556e-14	60.7061	64.4674	63.9423	152.94	143.102	161.889
VP2170	putative transglycosylase associated gene	CDS	1.77494	3.09201e-07	9.77248e-07	13.8307	6.68551	8.8869	38.4908	35.6319	26.0028
VP2175	putative HAAAP family transport protein	CDS	-2.5471	2.73416e-16	3.26721e-15	36.6058	55.0759	47.6858	9.20432	8.1896	6.15121
VP2190	tRNA pseudouridine synthase A	CDS	1.05988	2.14712e-05	5.3218e-05	20.7875	20.6136	19.5801	40.4432	35.2009	51.5863
VP2198	conserved hypothetical protein	CDS	-1.14466	1.1461e-05	2.93263e-05	10.7664	11.8588	11.7047	5.29946	3.59193	6.57061
VP2203	putative adenine-specific methylase	CDS	-1.42854	3.47091e-14	2.98839e-13	164.395	189.9	175.065	66.2897	68.534	61.7917
VP2208	fatty oxidation complex, alpha subunit	CDS	1.61127	2.14244e-16	2.61279e-15	218.724	229.058	230.698	680.19	702.15	690.753
VP2209	fatty oxidation complex, beta subunit	CDS	1.59361	4.60819e-16	5.24251e-15	121.578	134.506	133.881	385.28	411.922	379.977
VP2210	RNA polymerase sigma-70 factor, ECF subfamily	CDS	-1.8033	2.18478e-16	2.64403e-15	40.7468	36.6111	42.6282	11.9935	12.3562	9.92581
VP2211	hypothetical protein	CDS	-1.9123	3.25577e-18	5.49657e-17	71.0584	87.6279	83.5946	23.0573	19.6838	21.3894
VP2212	long-chain fatty acid transport protein	CDS	-1.37454	2.89925e-13	2.17284e-12	309.079	388.794	383.582	129.046	169.252	119.11
VP2224	conserved hypothetical protein	CDS	-1.57073	5.05792e-19	9.26439e-18	310.901	327.749	318.194	97.8075	117.672	106.947
VP2225	chemotaxis protein CheW	CDS	-1.14473	4.68505e-14	3.93378e-13	494.676	555.056	554.672	207.051	243.676	275.406
VP2233	flagellar biosynthesis protein FlhG	CDS	-2.09362	1.17333e-21	3.43598e-20	219.884	243.862	202.448	50.8562	45.1146	60.1141
VP2234	flagellar biosynthesis protein FlhF	CDS	-2.43293	2.02334e-20	4.8973e-19	215.163	224.522	200.064	38.1189	37.4997	42.9187
VP2235	polar flagellar assembly protein FlhA	CDS	-1.31345	1.32008e-11	7.75056e-11	99.8793	101.238	105.559	36.8173	45.9767	40.9615
VP2241	polar flagellar switch protein FliN	CDS	-1.54215	1.38909e-15	1.49769e-14	83.4812	84.9219	74.3465	26.5903	29.7412	27.1212
VP2242	flagellar motor switch protein FliM	CDS	-1.10635	2.85012e-11	1.61541e-10	133.835	113.415	120.876	50.3913	52.0111	68.9215
VP2244	polar flagellar hook-length control protein FliK	CDS	-1.83279	2.56536e-15	2.63421e-14	209.697	194.596	216.103	54.0173	56.3214	64.0285
VP2245	polar flagellar assembly protein FliJ	CDS	-1.47481	1.97425e-09	8.42897e-09	23.272	17.3505	24.3487	8.83243	7.47121	6.85021
VP2246	polar flagellum-specific ATP synthase FliI	CDS	-1.05904	2.56209e-11	1.46088e-10	83.3984	78.4751	71.8899	34.493	37.4997	40.4023
VP2247	polar flagellar assembly protein FliH	CDS	-2.17325	5.26251e-18	8.52059e-17	89.1129	110.39	94.2156	19.1524	19.9711	26.2824
VP2249	polar flagellar M-ring protein FliF	CDS	-1.11951	7.39975e-11	3.93547e-10	137.645	127.9	151.15	54.3892	65.2294	72.6961
VP2250	flagellar hook-basal body complex protein FliE	CDS	-1.23475	1.08101e-12	7.37887e-12	93.6679	97.2582	86.7737	38.6767	32.04	47.2525
VP2251	FlaM	CDS	-2.58256	8.68155e-23	3.09664e-21	245.226	299.097	273.11	40.0713	41.0917	55.6405
VP2252	FlaL	CDS	-2.15239	3.24297e-17	4.48532e-16	76.1103	60.1696	60.402	14.5038	13.0746	16.6362
VP2254	polar flagellar protein FlaJ	CDS	-4.23023	4.74001e-28	7.25374e-26	181.373	216.244	189.732	10.413	11.7815	9.08701
VP2255	polar flagellar rod protein FlaI	CDS	-3.83372	6.88186e-21	1.78402e-19	67.9941	48.1516	48.9141	2.69621	3.30457	5.87161
VP2256	flagellar hook-associated protein 2 FlaH	CDS	-3.72942	1.16634e-19	2.4375e-18	1100	1449.88	1107.61	84.1405	71.9822	119.809
VP2257	flagellin FlaG	CDS	-3.62817	1.03864e-23	5.02788e-22	1279.38	1539.74	1363.38	109.615	90.9476	137.703
VP2258	polar flagellin FlaA	CDS	-4.39872	4.15514e-28	6.62609e-26	4971.19	6233.68	5448.82	289.797	210.2	289.107
VP2259	polar flagellin D	CDS	-4.56805	4.89692e-18	8.01069e-17	859.409	1086.47	1004	56.1556	28.1607	38.8645
VP2260	hypothetical protein	CDS	-3.57361	2.39879e-07	7.67871e-07	4.30657	4.45701	3.1068	0.371892	0	0.559201
VP2261	polar flagellin F	CDS	-3.62367	4.36149e-23	1.68219e-21	121.329	97.2582	95.7328	9.9481	6.8965	8.24821
VP2262	TyrA protein	CDS	-1.06061	8.78376e-11	4.58923e-10	302.04	341.359	371.732	166.886	171.407	148.328
VP2266	hypothetical protein	CDS	-1.12001	9.40381e-09	3.61814e-08	75.7791	66.4571	65.7486	30.96	33.1894	31.5948
VP2268	putative arsenate reductase	CDS	-1.04732	1.005e-07	3.37418e-07	32.5477	34.5418	37.5706	15.8984	18.3907	16.4964
VP2282	hypothetical protein	CDS	-2.57285	2.6766e-23	1.09464e-21	129.86	157.348	148.332	24.173	24.5688	24.465
VP2283	uracil permease	CDS	-1.24293	2.26299e-14	1.98808e-13	220.795	282.94	271.086	109.336	112.356	105.689
VP2284	uracil phosphoribosyltransferase	CDS	-1.95825	1.22995e-18	2.15309e-17	269.658	303.554	285.681	73.3556	73.85	73.8145
VP2285	phosphoribosylformylglycinamidine cyclo-ligase	CDS	-1.76214	1.3724e-19	2.81848e-18	599.359	779.26	733.277	212.071	212.642	197.817
VP2286	phosphoribosylglycinamide formyltransferase	CDS	-1.35541	1.05067e-10	5.4237e-10	37.3512	45.9231	46.8188	19.0594	16.5229	14.9586
VP2289	oxidoreductase, acyl-CoA dehydrogenase family	CDS	3.69187	1.03403e-17	1.55235e-16	13.4166	9.94867	13.8	121.33	176.148	184.536
VP2290	sulfate permease family protein	CDS	1.51612	5.63486e-18	9.03101e-17	33.2103	30.1644	29.8397	88.9751	84.3385	93.2467
VP2291	hypothetical protein	CDS	-1.59266	5.85251e-14	4.8624e-13	54.7431	49.3454	54.9109	16.8281	16.9539	19.0128
VP2300	cytochrome c554	CDS	-1.2426	3.68394e-09	1.49978e-08	189.82	194.835	180.122	79.3989	90.3729	68.9215
VP2305	lipid-A-disaccharide synthase	CDS	-1.02444	3.30942e-10	1.59228e-09	49.9396	57.2248	53.1046	28.2638	23.9941	26.2824
VP2315	ribosome recycling factor	CDS	-1.14839	4.79905e-14	4.02238e-13	282.577	316.209	277.878	124.026	124.137	147.489
VP2316	uridylate kinase	CDS	-1.01964	2.01597e-11	1.16065e-10	210.525	243.225	217.621	110.638	109.338	111.141
VP2317	elongation factor Ts	CDS	-1.53526	9.99845e-16	1.09041e-14	1301.58	1391.06	1360.63	395.6	402.583	600.721
VP2321	conserved hypothetical protein	CDS	-1.27049	3.71042e-14	3.17157e-13	693.275	668.63	654.018	298.164	277.872	259.329
VP2327	conserved hypothetical protein	CDS	-1.37153	3.21872e-11	1.80919e-10	23.1892	21.8871	21.1696	7.62378	7.90224	10.2054
VP2329	efflux pump component MtrF	CDS	-3.6521	4.79838e-20	1.0944e-18	834.481	1050.26	837.391	65.4529	75.8615	75.4921
VP2338	chitinase	CDS	2.12661	8.59778e-14	6.95591e-13	55.7369	68.9244	47.1078	274.828	264.797	209.84
VP2351	sodium-translocating NADH-quinone reductase, subunit A	CDS	-1.12381	1.31654e-12	8.83403e-12	2457.89	2628.2	2701.47	1109.82	1149.42	1314.54
VP2359	hypothetical protein	CDS	1.08403	6.8059e-05	0.000156279	4.22375	3.58152	2.9623	7.62378	7.75857	7.40941
VP2361	hypothetical protein	CDS	-1.67576	1.24701e-06	3.63915e-06	9.44133	14.0873	9.0314	2.78919	4.74135	2.796
VP2362	outer membrane protein OmpK precursor	CDS	-1.54231	9.20296e-12	5.53344e-11	1492.47	1783.68	1666.76	550.493	581.461	565.212
VP2366	putative GGDEF family protein	CDS	1.66001	8.30395e-15	7.89457e-14	16.895	11.9384	11.9937	44.534	41.2353	42.9187
VP2372	hypothetical protein	CDS	3.01559	1.10595e-17	1.64339e-16	2.73302	1.75097	2.02303	18.6876	17.0976	16.776
VP2379	DNA damage-inducible gene in SOS regulon, dependent on cyclic AMP and H-NS	CDS	-1.42804	2.39114e-05	5.87445e-05	46.4613	24.036	33.1633	13.76	15.9482	8.66761
VP2380	2,3,4,5-tetrahydropyridine-2-carboxylate N-succinyltransferase	CDS	-1.28698	3.46628e-11	1.92779e-10	254.833	322.019	285.248	99.2951	129.166	125.401
VP2382	glycerol-3-phosphate transporter	CDS	-1.02988	2.17912e-08	8.01375e-08	95.9868	111.186	128.246	58.5729	61.6375	43.8973
VP2385	glycerol uptake facilitator protein GlpF	CDS	-2.01024	2.0398e-14	1.81213e-13	58.8841	66.4571	55.4889	15.8984	16.6665	12.1626
VP2387	transcriptional regulator, DeoR family	CDS	-1.64604	6.78759e-16	7.57655e-15	95.1586	101.158	96.3831	26.3113	38.0744	29.6376
VP2392	methionyl-tRNA synthetase-related protein	CDS	-1.35417	8.75235e-09	3.38396e-08	25.0941	23.3197	26.0827	9.20432	11.6378	8.38801
VP2393	transcriptional regulator, LacI family	CDS	-1.01261	2.1349e-08	7.86333e-08	49.5256	52.0515	54.6219	28.3567	25.8619	22.9272
VP2394	sodium:galactoside symporter family protein	CDS	-3.54697	1.28357e-20	3.1881e-19	85.2204	82.6934	77.3088	8.36756	6.75283	5.45221
VP2395	hypothetical protein	CDS	-1.4426	0.00284341	0.00516233	2.15328	2.38768	2.23979	1.30162	0.431031	0.559201
VP2397	aldose 1-epimerase	CDS	-1.18943	4.93621e-08	1.74236e-07	38.5107	47.4353	28.467	12.9232	18.8217	18.873
VP2398	galactokinase	CDS	-1.44258	2.10554e-13	1.61629e-12	48.863	50.0617	47.6858	19.8962	18.678	15.0984
VP2399	galactose-1-phosphate uridylyltransferase	CDS	-2.01124	2.83436e-15	2.88545e-14	51.4304	57.7023	42.9895	12.0865	15.0861	10.6248
VP2400	UDP-glucose 4-epimerase	CDS	-1.58211	2.60407e-14	2.26674e-13	63.025	78.5547	57.3675	22.5924	19.9711	23.766
VP2401	hypothetical protein	CDS	-2.27878	0.000645523	0.00129377	2.89865	2.2285	1.37277	0.743783	0	0.419401
VP2409	hypothetical protein	CDS	2.079	3.92822e-16	4.54524e-15	26.9989	33.9051	26.0104	134.16	132.039	100.656
VP2410	putative tight adherence TadC-related transmembrane protein	CDS	2.4779	6.93506e-18	1.08581e-16	15.4871	14.0873	10.1152	82.8389	73.419	63.8887
VP2411	putative tight adherence TadB-related transmembrane protein	CDS	2.52719	6.23924e-18	9.86632e-17	11.8431	13.2914	7.51412	65.7319	60.2007	61.5121
VP2412	putative pilus assembly protein	CDS	2.68243	1.42789e-23	6.57663e-22	49.1115	48.072	39.8104	311.18	277.153	290.505
VP2413	putative pilus assembly protein	CDS	2.45569	7.12262e-18	1.1115e-16	14.5761	19.8973	17.0513	116.867	98.1315	67.1041
VP2414	hypothetical protein	CDS	1.70276	5.16758e-07	1.57958e-06	1.90483	4.29783	3.46806	10.8778	14.3677	6.43081
VP2415	hypothetical protein	CDS	2.03445	2.80857e-08	1.01942e-07	1.49074	2.30809	1.51728	7.15891	6.17812	8.52781
VP2416	hypothetical protein	CDS	1.56241	0.000202204	0.000434249	0.579731	1.67138	0.794763	3.44	2.44251	3.0756
VP2417	hypothetical protein	CDS	2.20534	2.59147e-14	2.25992e-13	9.85542	8.59565	6.2136	33.5632	44.6836	35.5092
VP2418	hypothetical protein	CDS	2.66157	3.55013e-11	1.97211e-10	1.65637	0.795894	2.67329	10.227	12.7873	10.0656
VP2419	putative pilus assembly transmembrane protein	CDS	2.52915	5.92386e-18	9.46222e-17	16.5637	13.6894	11.5602	84.8843	71.2639	84.5791
VP2420	putative pilus assembly protein	CDS	2.73072	6.40528e-20	1.4266e-18	7.20522	8.35688	7.08062	53.4594	53.3042	43.4779
VP2421	hypothetical protein	CDS	2.26222	5.32968e-18	8.60001e-17	11.1805	12.4955	11.1989	53.2735	59.7697	54.5221
VP2422	hypothetical protein	CDS	1.51387	0.00016315	0.000354551	2.56738	3.10399	2.74555	9.29729	9.48269	5.17261
VP2423	putative fimbrial protein	CDS	2.68198	1.0164e-06	3.00611e-06	1.65637	0.397947	0.722512	6.41513	4.45399	6.85021
VP2424	hypothetical protein	CDS	1.07987	3.39586e-06	9.38262e-06	7.61932	6.60592	6.86386	14.7827	18.1033	11.7432
VP2425	putative long-chain-fatty-acid-CoA ligase	CDS	1.5588	3.68702e-17	5.02622e-16	53.0868	56.986	55.0554	171.628	184.481	130.294
VP2428	elongation factor EF-G	CDS	-1.11576	1.50227e-11	8.7338e-11	6634.68	7521.83	6962.92	3152.43	3369.09	3224.07
VP2437	NupC family protein	CDS	-2.38478	3.53449e-21	9.69227e-20	2690.78	3272.16	2905.73	605.904	584.479	507.475
VP2446	c-di-GMP phosphodiesterase A-related protein	CDS	-1.43655	1.35652e-17	1.96799e-16	219.304	218.871	209.962	76.9816	88.3614	74.2339
VP2447	putative protease	CDS	-1.40267	5.23516e-10	2.44445e-09	41.9062	34.0643	39.5214	14.8757	12.3562	16.3566
VP2448	putative protease	CDS	-1.04876	1.3888e-09	6.06675e-09	74.1227	77.5996	80.2711	38.0259	34.1952	39.8431
VP2450	transcriptional regulator, MarR family	CDS	-1.2173	2.30056e-06	6.50022e-06	8.61314	11.9384	10.1152	4.27675	4.16664	4.75321
VP2467	outer membrane protein OmpU	CDS	-1.72206	2.68286e-14	2.32678e-13	41257.4	47989.5	45678.1	14320.6	15286.7	11290.4
VP2470	tyrosyl-tRNA synthetase	CDS	-1.05473	7.99452e-13	5.59381e-12	193.299	226.193	216.103	101.805	106.177	97.9999
VP2472	putative multidrug resistance protein	CDS	1.60144	3.94783e-16	4.55681e-15	40.7468	36.2928	40.2439	115.658	117.672	122.745
VP2475	glutamate-1-semialdehyde 2,1-aminomutase	CDS	-1.39284	4.57339e-15	4.52003e-14	337.32	465.439	468.405	148.85	171.407	164.125
VP2485	putative N-acetylglucosamine kinase	CDS	1.31905	5.14866e-05	0.000120798	4.55503	3.89988	2.60104	8.73945	7.47121	11.3238
VP2486	beta-N-hexosaminidase	CDS	1.03366	3.75979e-05	8.97658e-05	13.251	14.3261	14.378	27.7989	28.7354	29.4978
VP2487	N,N'-diacetylchitobiose phosphorylase	CDS	1.06509	4.96614e-05	0.000116804	42.6516	44.2517	43.0617	82.5599	100.143	89.6119
VP2489	iron(III) ABC transporter, ATP-binding protein	CDS	1.38682	6.78191e-11	3.63541e-10	30.8914	21.8075	26.0827	64.6162	58.1892	83.3209
VP2490	iron(III) ABC transporter, permease protein	CDS	1.14252	5.23995e-09	2.08718e-08	26.3363	18.8627	20.6638	48.4389	52.0111	44.8759
VP2491	iron(III) ABC transporter, periplasmic iron-compound-binding protein	CDS	1.11809	0.00010905	0.000242994	42.7344	30.8011	31.5738	66.0108	77.1546	85.2781
VP2506	3-methyl-2-oxobutanoate hydroxymethyltransferase	CDS	-1.06743	1.0463e-13	8.35628e-13	160.006	165.387	164.155	69.3578	86.4936	78.1483
VP2516	OpaR	CDS	5.88027	7.12726e-33	3.75686e-30	5.71449	7.79976	8.09213	402.108	435.054	441.769
VP2522	NadC	CDS	-1.39978	9.22492e-15	8.71773e-14	129.28	168.411	168.923	55.5048	59.4823	62.0713
VP2530	ribosomal protein L19	CDS	-1.35656	1.42651e-14	1.31405e-13	607.144	514.068	515.151	204.633	195.257	239.198
VP2537	autoinducer-2 production protein LuxS	CDS	-1.3875	1.77245e-13	1.36946e-12	409.869	380.756	431.99	152.94	178.303	136.165
VP2550	RecA protein	CDS	-1.0821	1.18518e-11	7.00185e-11	270.9	333.4	342.543	158.24	149.137	139.66
VP2561	enolase	CDS	-1.52458	2.86782e-15	2.91326e-14	2991.74	3367.51	3054.85	939.398	1080.6	1252.61
VP2592	ribose-5-phosphate isomerase	CDS	-1.45501	3.80246e-10	1.81295e-09	337.734	339.369	420.646	124.305	133.763	142.596
VP2599	fructose-bisphosphate aldolase, class II	CDS	-2.04936	3.45315e-20	8.03027e-19	2374.82	3025.43	2845.9	588.426	610.053	794.065
VP2600	phosphoglycerate kinase	CDS	-1.13318	7.16264e-14	5.88901e-13	809.966	919.814	857.477	363.896	400.141	415.766
VP2604	hypothetical protein	CDS	-1.59974	0.001801	0.00336773	2.40174	2.14891	1.01152	0.743783	0.431031	0.559201
VP2607	putative cytochrome c oxidase, subunit I	CDS	1.96346	2.75604e-12	1.75971e-11	11.6774	12.8935	7.94763	45.7427	42.3848	38.1655
VP2609	extracellular deoxyribonuclease precursor	CDS	-1.49082	9.51232e-10	4.26526e-09	22.8579	21.1708	20.8083	8.08864	6.60915	8.24821
VP2610	conserved hypothetical protein	CDS	-1.08403	2.12664e-11	1.21845e-10	69.5677	60.4083	70.4449	29.3794	34.4825	30.8958
VP2627	conserved hypothetical protein	CDS	-1.01774	1.78531e-06	5.10518e-06	74.6196	69.2428	83.3056	37.2821	42.6721	32.2938
VP2631	putative HD-GYP hydrolase domain containing protein	CDS	-1.75261	9.30291e-18	1.41e-16	78.4293	67.4122	61.1968	20.8259	19.3964	21.1098
VP2633	putative phospho-beta-glucosidase	CDS	1.83177	1.71015e-17	2.46594e-16	13.9135	12.3364	14.4502	49.0897	46.6951	49.2097
VP2634	6-phospho-beta-glucosidase	CDS	1.65079	1.48614e-14	1.36105e-13	32.0508	30.244	28.9005	96.5059	95.8327	93.9457
VP2635	PTS system, cellobiose-specific IIA component	CDS	1.5306	2.34094e-06	6.61037e-06	7.28804	4.61618	6.35811	20.64	22.4136	9.50641
VP2636	PTS system, cellobiose-specific IIC component	CDS	2.47089	4.02993e-18	6.66132e-17	29.8147	31.0399	32.2963	177.857	188.648	150.145
VP2637	PTS system, cellobiose-specific IIB component	CDS	1.48135	4.97179e-06	1.34088e-05	3.72684	4.05906	3.46806	13.2022	12.2126	5.73181
VP2638	deacetylase DA1	CDS	5.19247	1.58916e-14	1.44424e-13	13.251	15.0424	13.8	302.813	281.176	958.051
VP2640	hypothetical protein	CDS	1.79805	1.07567e-14	1.0125e-13	10.2695	8.67524	11.7769	36.8173	37.0687	33.1326
VP2654	aspartate carbamoyltransferase, catalytic subunit	CDS	-1.96721	2.01315e-14	1.79518e-13	472.149	640.695	632.27	149.129	187.499	109.743
VP2656	conserved hypothetical protein	CDS	-1.88367	2.48056e-17	3.47132e-16	80.9138	95.9848	93.2763	22.9643	23.2757	27.1212
VP2677	putative alpha helix protein	CDS	-1.04561	3.79879e-05	9.05147e-05	59.5466	47.0373	46.8188	24.2659	26.2929	23.766
VP2683	conserved hypothetical protein	CDS	2.33487	1.93615e-15	2.02762e-14	176.238	164.83	193.344	811.561	899.563	985.731
VP2697	putative MSHA pilin protein MshA	CDS	1.84956	1.14371e-14	1.07229e-13	11.5946	13.0527	9.89841	47.5092	47.5571	28.9386
VP2699	putative MSHA biogenesis protein MshF	CDS	1.96131	2.75304e-15	2.80869e-14	41.3265	26.0257	30.2733	127.838	122.988	129.036
VP2700	MSHA biogenesis protein MshG	CDS	1.24239	4.78934e-16	5.42259e-15	57.3105	63.2736	56.7894	142.249	122.557	154.759
VP2701	MSHA biogenesis protein MshE	CDS	1.33624	7.73193e-18	1.1948e-16	231.809	200.804	204.76	520.183	518.1	571.084
VP2702	MSHA biogenesis protein MshN	CDS	1.09353	4.35913e-15	4.3263e-14	84.8063	86.832	84.8952	169.304	175.286	203.13
VP2703	MSHA biogenesis protein MshM	CDS	1.28833	4.90967e-12	3.04464e-11	60.7889	67.1734	54.5497	147.827	137.93	159.931
VP2704	MSHA biogenesis protein MshL	CDS	1.20224	6.22061e-14	5.14121e-13	337.817	359.266	374.333	787.295	786.058	892.205
VP2706	MSHA biogenesis protein MshJ	CDS	1.31327	8.41604e-13	5.84563e-12	50.3537	51.0964	43.0617	119.284	117.959	121.766
VP2717	cobalamin-dependent methionine synthase	CDS	1.42091	1.51012e-16	1.89524e-15	273.384	296.63	276.867	711.894	659.478	896.399
VP2723	hypothetical protein	CDS	1.08985	0.00267462	0.00487266	2.40174	1.91015	1.80628	5.85729	3.01722	3.77461
VP2724	hypothetical protein	CDS	-1.32665	3.50961e-12	2.2111e-11	57.062	73.3018	69.5779	28.7286	25.8619	24.8844
VP2728	hypothetical protein	CDS	-1.75611	0.0414058	0.0612109	0.579731	0.477536	0.650261	0.185946	0.143677	0.1398
VP2741	ribulose-phosphate 3-epimerase	CDS	-2.01228	1.34871e-17	1.96266e-16	231.147	298.779	258.443	64.2443	64.6547	66.5449
VP2753	peroxiredoxin family protein/glutaredoxin	CDS	-1.10859	0.000807008	0.00159718	8.19905	5.2529	11.7047	3.99784	4.45399	3.2154
VP2762	conserved hypothetical protein	CDS	-4.95839	2.12775e-33	1.44201e-30	594.307	616.42	651.272	19.8962	20.2585	19.7118
VP2763	5,10-methylenetetrahydrofolate reductase	CDS	2.56034	4.24226e-24	2.23614e-22	38.7591	39.4763	32.8743	219.974	194.108	241.016
VP2764	aspartokinase II/homoserine dehydrogenase, methionine-sensitive	CDS	2.45002	3.19281e-23	1.26222e-21	93.9163	112.778	107.293	537.941	520.83	657.48
VP2765	cystathionine gamma-synthase	CDS	1.61687	2.19366e-18	3.73e-17	53.7493	59.5329	54.4052	171.535	172.7	170.137
VP2767	putative malate oxidoreductase	CDS	-1.12211	1.14316e-13	9.08401e-13	370.199	412.193	398.176	191.152	174.999	176.008
VP2769	bacterioferritin-associated ferredoxin	CDS	1.68925	0.000286425	0.000603912	1.07664	1.11425	1.22827	4.92756	3.87928	2.097
VP2770	elongation factor TU	CDS	-1.50543	3.94826e-17	5.36692e-16	5035.71	5085.12	5248.98	1706.61	1802.29	1904.92
VP2772	ribosomal protein S7	CDS	-1.14727	6.44304e-11	3.46944e-10	832.907	759.76	701.27	331.82	332.325	371.589
VP2773	ribosomal protein S12	CDS	-1.33161	5.0552e-13	3.66822e-12	1033.25	1057.03	990.564	365.105	397.411	461.9
VP2774	hypothetical protein	CDS	-1.1037	6.01421e-08	2.09021e-07	15.3214	16.5546	17.9905	7.99567	6.8965	8.24821
VP2778	peptidyl-prolyl cis-trans isomerase, FKBP-type	CDS	-2.16146	1.36094e-19	2.80708e-18	1063.39	1084.72	1233.54	279.756	265.372	210.399
VP2783	peptidyl-prolyl cis-trans isomerase, FKBP-type	CDS	-1.43553	3.69745e-16	4.30976e-15	224.604	222.134	236.623	80.2356	78.8787	93.6661
VP2785	glutathione-regulated potassium-efflux system protein KefB	CDS	1.20602	6.20039e-14	5.13345e-13	59.1325	55.1554	50.6481	131.185	123.131	125.96
VP2787	hypothetical protein	CDS	1.32491	0.0230679	0.0357979	0.662549	0.159179	0.722512	1.48757	1.29309	1.1184
VP2793	cyclic AMP receptor protein	CDS	-1.81487	3.50595e-19	6.76107e-18	1118.8	1140.2	1047.21	314.063	300.429	325.175
VP2795	succinylglutamate 5-semialdehyde dehydrogenase	CDS	2.01774	3.93889e-12	2.47171e-11	1324.02	1422.5	1479.92	5600.6	5749.24	5765.5
VP2796	putative arginine/ornithine succinyltransferase	CDS	1.4853	1.88856e-13	1.45208e-12	690.542	735.247	727.208	2165.34	2181.02	1681.38
VP2797	acetylornithine aminotransferase	CDS	1.13878	1.05044e-10	5.4237e-10	1391.77	1661.99	1582.16	3423.17	3732.44	3052.54
VP2803	hypothetical protein	CDS	1.43794	0.000107543	0.000240087	1.57355	2.78563	2.8178	10.413	6.03444	2.5164
VP2811	sodium-type polar flagellar protein MotX	CDS	-4.2305	3.92394e-25	2.86387e-23	125.802	116.996	105.848	7.62378	6.17812	4.33381
VP2827	methyl-accepting chemotaxis protein	CDS	-2.95345	2.89163e-26	3.06127e-24	492.854	642.127	568.761	64.8021	74.4248	81.0841
VP2830	conserved hypothetical protein	CDS	-1.10927	1.66492e-10	8.34925e-10	105.263	111.664	125.356	57.9221	60.2007	40.2625
VP2831	protein-transport protein SecB	CDS	-1.28711	1.13354e-14	1.06485e-13	211.684	212.026	203.965	83.8616	84.0511	89.3323
VP2844	hypothetical protein	CDS	3.17505	7.67815e-24	3.79429e-22	7.37086	10.3466	8.59789	75.1221	73.1317	90.0313
VP2845	elongation factor P	CDS	-1.42002	4.25841e-15	4.2352e-14	238.352	243.146	211.118	85.3491	87.7867	85.6975
VP2846	conserved hypothetical protein	CDS	-1.34454	5.75745e-13	4.15097e-12	50.3537	53.2453	50.2868	23.4292	19.1091	17.6148
VP2850	conserved hypothetical protein	CDS	1.17421	1.11917e-08	4.26452e-08	234.46	247.443	243.125	653.414	571.117	411.013
VP2851	chaperonin GroEL	CDS	-1.55537	7.91176e-13	5.54408e-12	1430.86	1488.08	1652.75	512.653	516.232	526.627
VP2852	chaperonin, 10 kDa subunit	CDS	-2.34498	1.67868e-21	4.82645e-20	146.423	141.271	149.993	30.6811	25.2872	29.9172
VP2855	6-phosphofructokinase, isozyme I	CDS	-1.04435	1.4971e-12	9.94712e-12	599.607	581.241	589.787	267.948	294.538	296.237
VP2857	putative periplasmic protein CpxP	CDS	1.0434	2.88359e-07	9.15647e-07	9.85542	7.79976	8.74239	18.9665	21.1205	14.2596
VP2868	hypothetical protein	CDS	5.72643	2.90894e-07	9.23076e-07	1.24228	1.11425	0.650261	55.9697	60.9191	42.2197
VP2869	sodium/solute symporter	CDS	3.22112	1.7771e-08	6.58637e-08	35.9433	26.9808	29.6952	288.123	308.906	266.459
VP2874	sensor histidine kinase	CDS	1.58478	1.97742e-16	2.4366e-15	107.333	106.411	107.004	302.162	277.153	383.053
VP2876	conserved hypothetical protein	CDS	3.65241	7.03141e-09	2.75223e-08	106.588	83.2505	70.3727	1125.44	1223.12	921.842
VP2877	putative DNA polymerase III, epsilon subunit	CDS	4.33423	1.92863e-10	9.59061e-10	16.3153	13.4506	7.15287	233.734	213.648	293.58
VP2878	acetyl-CoA synthase	CDS	3.5253	2.75659e-10	1.34401e-09	841.769	743.444	576.926	9245.6	8812.29	6835.11
VP2880	acetyl-CoA carboxylase, biotin carboxyl carrier protein	CDS	-1.51705	1.30998e-17	1.91808e-16	420.802	444.825	400.488	129.418	147.269	166.083
VP2881	acetyl-CoA carboxylase, biotin carboxylase	CDS	-1.63794	2.06313e-18	3.5462e-17	1124.26	1277.81	1170.9	337.027	415.658	395.774
VP2885	factor-for-inversion stimulation protein	CDS	1.12134	3.06675e-08	1.10636e-07	7.37086	10.9037	10.7654	17.2	22.5573	24.0456
VP2886	putative MFS transporter	CDS	1.1472	1.18739e-05	3.03337e-05	6.79113	7.72017	6.57486	11.1567	20.9769	15.0984
VP2895	hypothetical protein	CDS	-1.24806	0.000255666	0.000541948	4.14093	6.44674	4.40732	2.0454	2.87354	1.398
VP2900	hypothetical protein	CDS	2.07326	4.86779e-19	9.0516e-18	147.086	128.378	131.425	656.296	564.651	490.838
VP2901	hypothetical protein	CDS	1.42101	9.65778e-11	5.00727e-10	8.11623	8.35688	7.80313	20.8259	19.5401	24.7446
VP2907	hypothetical protein	CDS	1.13229	1.46295e-06	4.2267e-06	11.429	10.9833	11.1267	28.7286	24.2814	20.1312
VP2908	hypothetical protein	CDS	1.04669	3.00549e-07	9.53077e-07	173.836	140.077	137.422	311.552	335.773	284.913
VP2910	hypothetical protein	CDS	1.00608	1.09497e-05	2.80634e-05	120.253	94.2338	91.759	226.947	226.435	161.19
VP2911	DNA-binding protein HU-2	CDS	-2.72064	4.45273e-09	1.78712e-08	812.368	566.676	627.863	112.311	112.643	79.1269
VP2916	uroporphyrinogen decarboxylase	CDS	-1.28896	7.27481e-13	5.14333e-12	360.51	380.676	421.152	150.151	171.407	154.339
VP2923	ribosomal protein L7/L12	CDS	-1.00818	5.50682e-12	3.39277e-11	1223.31	978.551	1073.51	519.161	525.427	583.945
VP2940	conserved hypothetical protein	CDS	-1.34774	3.86245e-13	2.83645e-12	152.138	163.795	133.303	69.4508	50.1433	56.1997
VP2945	LexA repressor	CDS	-1.44547	1.65851e-13	1.28562e-12	94.8274	99.8051	92.4815	35.1438	39.9422	30.3366
VP2964	hypothetical protein	CDS	2.10453	7.86219e-15	7.5198e-14	137.727	153.289	141.612	595.027	559.766	705.991
VP2965	conserved hypothetical protein	CDS	1.05942	4.95993e-09	1.98397e-08	30.8914	23.3993	21.9644	57.1783	48.5629	52.7047
VP2966	putative inner membrane protein	CDS	1.06739	2.34061e-12	1.51278e-11	79.4231	77.4405	79.3318	194.499	143.821	156.017
VP2973	conserved hypothetical protein	CDS	-2.0949	2.41358e-20	5.72502e-19	107.416	104.978	102.597	27.1481	25.2872	20.97
VP2974	lysophospholipase L2	CDS	-1.24859	1.04959e-13	8.36854e-13	86.5455	96.4623	85.6899	40.8151	41.6664	30.3366
VP2979	GGDEF family protein	CDS	2.83803	1.56097e-25	1.29916e-23	73.543	70.6754	71.5287	477.509	477.583	588
VP2985	putative lipoprotein L	CDS	-1.43521	1.49705e-07	4.90808e-07	49.774	37.8845	33.8136	20.0821	15.3735	8.66761
VP3001	thioredoxin	CDS	-1.20143	7.67644e-12	4.66885e-11	156.113	162.84	186.986	77.7254	74.4248	67.6633
VP3006	gene 3 protein-related protein	CDS	1.21649	1.31916e-05	3.35554e-05	4.05811	2.78563	4.40732	6.32216	10.7758	9.50641
VP3012	hypothetical protein	CDS	1.30338	0.0050572	0.00883985	566.562	365.236	592.532	1201.77	1274.85	1285.88
VP3014	putative signal peptide protein	CDS	-1.41247	1.54474e-08	5.7612e-08	19.8765	22.2054	18.5686	8.64648	8.1896	5.73181
VP3015	hypothetical protein	CDS	-1.40534	6.67626e-05	0.000153674	7.61932	7.16304	5.41884	2.0454	3.1609	2.5164
VP3016	hypothetical protein	CDS	-1.4639	0.000408647	0.000845082	3.5612	3.10399	4.62408	1.48757	1.29309	1.2582
VP3036	phosphoribosylaminoimidazole carboxylase, catalytic subunit	CDS	-1.83776	1.28377e-17	1.89137e-16	306.595	412.193	380.33	82.8389	107.471	117.852
VP3037	phosphoribosylaminoimidazole carboxylase, ATPase subunit	CDS	-1.53022	1.45421e-17	2.10328e-16	533.683	629.95	579.96	167.537	211.78	224.939
VP3039	Smg protein	CDS	1.45101	2.6656e-10	1.30367e-09	139.135	133.869	129.763	342.512	289.366	469.449
VP3048	putative hemolysin III	CDS	1.13188	5.36503e-11	2.91543e-10	24.183	26.8216	27.5277	48.7178	51.0054	72.9757
VP3050	conserved hypothetical protein	CDS	1.51076	2.46955e-11	1.41151e-10	623.624	694.258	616.303	1909.29	2100.56	1501.73
VP3054	thiol:disulfide interchange protein	CDS	-1.9451	3.62299e-17	4.96748e-16	270.32	271.241	270.003	67.8702	83.4764	59.5549
VP3058	acetolactate synthase II, large subunit	CDS	1.21284	2.78607e-12	1.77649e-11	185.431	185.284	169.357	343.721	420.256	488.462
VP3065	putative cyclohexadienyl dehydratase precursor signal peptide protein	CDS	2.06254	7.6105e-21	1.96219e-19	27.3302	25.787	27.3832	124.677	117.672	93.6661
VP3071	ATP synthase F1, alpha subunit	CDS	-1.26409	7.35109e-12	4.48247e-11	12823.2	14995	14737.6	6162.34	6172.23	5383.99
VP3072	ATP synthase F1, delta subunit	CDS	-1.48539	2.70799e-16	3.24411e-15	3257.17	2963.99	2918.73	1000.39	1071.69	1192.5
VP3073	ATP synthase F0, B subunit	CDS	-1.0847	2.12019e-10	1.05101e-09	3803.86	3433.96	3175.08	1355.82	1537.78	2016.48
VPA0002	hypothetical protein	CDS	1.56337	2.07399e-12	1.34966e-11	9.85542	11.62	9.0314	31.7967	24.7125	33.4122
VPA0005	hypothetical protein	CDS	-1.49632	3.791e-09	1.53845e-08	2092.66	1722.95	1737.86	605.254	671.978	691.452
VPA0006	GTP cyclohydrolase II	CDS	1.98942	9.85949e-13	6.77876e-12	32.0508	28.493	26.2272	123.84	116.378	103.872
VPA0007	hypothetical protein	CDS	1.96963	0.00111525	0.00215928	0.248456	0.238768	0.289005	0.929729	1.29309	0.978601
VPA0008	putative amino acid ABC transporter, periplasmic amino acid-binding portion	CDS	1.60382	1.07825e-13	8.58257e-13	22.1126	19.4994	15.0282	61.734	62.2122	47.6719
VPA0009	putative two-component sensor	CDS	2.47073	2.03352e-23	8.8505e-22	35.5292	31.597	26.8052	172.372	169.683	178.245
VPA0011	conserved hypothetical protein	CDS	-1.58355	7.37598e-17	9.56057e-16	325.312	371.603	358.077	109.243	114.367	128.616
VPA0030	hypothetical protein	CDS	-1.82523	2.48049e-12	1.59398e-11	61.6171	56.0309	54.3329	18.9665	18.5344	10.6248
VPA0031	sodium/glutamate symporter	CDS	-1.16544	3.82092e-15	3.80807e-14	292.515	323.61	329.682	134.997	143.102	143.715
VPA0035	sodium/glutamate symporter	CDS	-2.03061	7.16939e-09	2.79701e-08	29.4006	32.7908	26.1549	9.11135	7.75857	4.33381
VPA0039	conserved hypothetical protein	CDS	2.3453	4.14106e-17	5.61291e-16	57.062	45.7639	45.0125	294.259	247.268	208.861
VPA0040	conserved hypothetical protein	CDS	1.41109	7.86236e-14	6.40877e-13	27.413	35.5765	32.802	95.8551	80.0282	78.5677
VPA0045	ada regulatory protein	CDS	1.2552	8.52694e-13	5.91401e-12	26.0879	23.1605	21.8921	58.294	59.4823	51.8659
VPA0050	putative inner membrane protein	CDS	1.26896	7.47977e-10	3.4185e-09	11.5946	12.4159	12.2105	27.1481	24.8561	35.5092
VPA0055	chitinase	CDS	1.98998	8.55049e-18	1.31058e-16	51.4304	62.6368	51.6596	262.277	222.125	173.212
VPA0058	hypothetical protein	CDS	1.38254	1.27376e-12	8.58343e-12	38.6763	34.7806	40.0994	100.783	105.89	89.4721
VPA0069	hypothetical protein	CDS	-2.81112	1.97885e-22	6.70549e-21	61.4514	53.8024	55.7779	7.80972	9.48269	7.12981
VPA0072	putative N-hydroxyarylamine O-acetyltransferase	CDS	-1.05057	1.03295e-08	3.96145e-08	49.6912	59.9308	51.5151	28.6357	21.9826	26.8416
VPA0076	putative regulator	CDS	-2.2716	1.01772e-20	2.58184e-19	134.166	133.073	130.052	30.3092	27.0113	24.6048
VPA0090	conserved hypothetical protein	CDS	-1.18611	0.00342735	0.00614953	4.38939	5.2529	2.8178	1.11567	1.43677	3.0756
VPA0091	transcriptional regulator, AsnC family	CDS	-1.07882	0.000114584	0.000254277	12.4228	7.56099	11.4879	4.27675	4.16664	6.57061
VPA0096	outer membrane protein OmpW	CDS	-2.66328	5.77345e-20	1.29807e-18	10184	12115.6	10879.4	1974.37	1929.3	1333.55
VPA0104	putative ring-cleaving dioxygenase	CDS	2.94659	1.33671e-19	2.76915e-18	2.73302	2.70604	3.2513	21.6627	26.7239	19.1526
VPA0114	hypothetical protein	CDS	1.76096	4.81661e-11	2.64774e-10	40.0842	32.7112	26.7329	107.384	114.223	115.475
VPA0115	conserved hypothetical protein	CDS	-2.63062	5.29442e-17	7.05526e-16	47.2894	44.7292	47.6858	5.67135	7.47121	9.78601
VPA0116	permease	CDS	-1.48279	1.90215e-12	1.2481e-11	74.9509	82.2954	70.5172	29.3794	24.4251	27.4008
VPA0119	hypothetical protein	CDS	1.00966	0.000117971	0.000261277	5.05194	2.94481	5.7801	9.39026	10.2011	8.24821
VPA0127	cytochrome c-type protein YecK	CDS	-1.23514	8.27138e-15	7.87941e-14	604.659	583.072	567.172	265.066	246.55	233.606
VPA0146	putative glycerophosphoryl diester phosphodiesterase	CDS	-1.28309	4.30327e-14	3.63898e-13	44.6393	44.0129	51.8764	20.454	18.8217	18.3138
VPA0148	putative transcriptional regulator CpxR	CDS	1.19585	0.00112802	0.00218065	2.98147	2.2285	4.11832	5.11351	9.77005	6.99001
VPA0172	hypothetical protein	CDS	1.35736	8.6974e-15	8.23562e-14	23.6033	24.8319	24.5654	62.6637	63.0743	61.3723
VPA0173	ribosomal protein S6 modification protein	CDS	1.05453	1.23747e-12	8.36265e-12	72.5491	72.108	69.5057	154.521	147.556	142.596
VPA0179	hypothetical protein	CDS	1.03067	1.27139e-09	5.57438e-09	19.7937	24.3544	24.5654	46.9513	42.6721	50.8873
VPA0191	hypothetical protein	CDS	1.09928	0.00363608	0.00649457	29.4834	26.8216	18.7853	28.9146	52.0111	81.0841
VPA0196	hypothetical protein	CDS	-1.68894	3.92951e-14	3.34079e-13	296.822	324.963	298.759	112.59	105.746	66.5449
VPA0197	hypothetical protein	CDS	-1.93389	1.18941e-11	7.01811e-11	26.4191	24.8319	20.3748	4.74162	6.8965	7.40941
VPA0198	putative GGDEF family protein	CDS	-1.78855	7.28548e-14	5.97964e-13	31.5539	37.8845	25.7937	9.11135	9.05166	9.36661
VPA0199	putative hemolysin secretion protein HylB	CDS	3.53238	1.89642e-26	2.19429e-24	49.774	47.674	55.6334	641.606	643.53	486.784
VPA0200	conserved hypothetical protein	CDS	1.93206	4.82684e-16	5.45203e-15	66.4206	63.194	63.5088	250.841	308.475	177.686
VPA0201	malate synthase-related protein	CDS	4.57224	1.4562e-11	8.49717e-11	2.56738	1.83056	2.67329	51.6	76.4362	41.8003
VPA0202	GGDEF family protein	CDS	-1.47631	2.28371e-17	3.21481e-16	131.599	131.88	119.503	45.6497	46.1204	45.8545
VPA0207	peptide methionine sulfoxide reductase	CDS	-1.00102	1.51225e-08	5.65948e-08	49.6084	59.8512	58.957	33.1913	30.8906	19.572
VPA0208	conserved hypothetical protein	CDS	-1.45173	4.79446e-10	2.24752e-09	38.2622	41.864	36.9204	13.3881	16.3792	13.1412
VPA0210	hypothetical protein	CDS	-1.05962	7.95401e-06	2.08015e-05	15.6527	19.2606	14.2335	7.71675	6.60915	9.22681
VPA0221	carbonic anhydrase	CDS	-1.80127	3.67204e-10	1.75783e-09	19.3796	25.9461	26.2994	6.78702	8.47695	5.31241
VPA0227	alkaline serine protease	CDS	2.35718	9.91851e-20	2.11952e-18	38.0966	39.3172	32.224	195.615	182.039	183.697
VPA0229	putative membrane protein	CDS	-1.84665	5.11606e-14	4.27299e-13	75.365	109.037	101.585	26.4043	25.4309	27.6804
VPA0230	putative sugar phosphotransferase component II B	CDS	-3.14448	2.08207e-14	1.84279e-13	20.1249	22.1258	24.2042	2.51027	3.87928	1.1184
VPA0231	phosphotransferase enzyme II, A component	CDS	-1.71451	8.93021e-07	2.65278e-06	5.88012	8.75483	8.74239	1.85946	3.1609	2.2368
VPA0233	phosphonoacetaldehyde phosphonohydrolase	CDS	-2.2924	0.000146594	0.000319744	3.47838	2.14891	2.67329	0.836756	0.574709	0.1398
VPA0247	hypothetical protein	CDS	-1.49462	1.19089e-06	3.48954e-06	9.11005	8.2773	10.1152	3.34702	2.72987	3.63481
VPA0248	putative outer membrane protein OmpA	CDS	-1.50782	1.25964e-13	9.90999e-13	186.59	170.958	224.99	64.8021	67.8156	72.4165
VPA0251	transcriptional regulator, LysR family	CDS	-2.53745	4.9381e-17	6.61931e-16	39.8358	40.2722	36.9926	7.71675	6.17812	6.01141
VPA0252	hypothetical protein	CDS	-2.39297	3.79096e-14	3.22878e-13	34.2869	32.7112	30.201	5.11351	7.18386	6.43081
VPA0253	putative transport protein	CDS	-2.31629	2.35367e-22	7.86323e-21	2577.15	3464.84	2999.07	640.862	570.398	603.797
VPA0256	hypothetical protein	CDS	-2.019	1.92785e-15	2.02339e-14	43.9767	57.8615	59.3905	11.7146	13.793	14.5392
VPA0257	hemolysin	CDS	-2.2577	3.29867e-09	1.35365e-08	376.245	307.772	360.172	86.0929	92.5281	39.1441
VPA0262	LfgM	CDS	-1.13464	0.00125669	0.00241073	6.04576	7.24263	5.63559	3.25405	2.15516	3.0756
VPA0265	LfgC	CDS	-4.00671	5.62117e-05	0.000131041	1.98765	0.955073	1.51728	0	0	0.2796
VPA0266	LfgD	CDS	-2.08868	8.69105e-05	0.000196522	2.73302	3.66111	3.03455	0.557837	0.287354	1.398
VPA0267	LfgE	CDS	-1.98114	1.96719e-07	6.34854e-07	11.3462	13.1322	10.4764	3.44	3.01722	2.2368
VPA0268	putative flagellar basal-body rod protein	CDS	-1.09219	0.00373187	0.00665064	3.72684	6.20797	4.04607	2.60324	1.29309	2.5164
VPA0269	putative flagellar basal-body rod protein	CDS	-1.75416	8.95845e-06	2.32489e-05	4.96912	5.17331	7.65863	1.30162	1.43677	2.6562
VPA0278	putative isopentenyl-diphosphate delta-isomerase	CDS	1.21918	2.22696e-10	1.10164e-09	15.4871	13.5302	15.3173	35.7016	34.4825	32.9928
VPA0279	hypothetical protein	CDS	-1.45012	2.80427e-10	1.36586e-09	35.5292	27.6175	33.5246	9.9481	9.48269	16.2168
VPA0285	hypothetical protein	CDS	-1.65576	0.0057473	0.0099508	2.07047	1.43261	2.09528	1.11567	0.431031	0
VPA0288	hypothetical protein	CDS	-1.02263	2.72614e-05	6.64244e-05	15.6527	21.6483	14.3057	10.8778	8.90798	5.17261
VPA0289	hypothetical protein	CDS	-1.25654	0.0392645	0.0583372	1.07664	1.03466	1.08377	0.557837	0.143677	0.559201
VPA0296	putative oxidoreductase protein	CDS	3.4335	6.37537e-29	1.2602e-26	26.9161	24.5931	25.3602	260.603	260.487	309.797
VPA0297	PTS system, fructose-specific IIBC component	CDS	1.1241	4.50702e-10	2.12961e-09	14.9902	17.2709	18.7131	38.2119	36.494	36.4879
VPA0312	putative exported protein	CDS	-1.96916	2.34106e-09	9.82832e-09	27.8271	31.3582	33.2356	7.71675	10.4884	5.45221
VPA0314	hypothetical protein	CDS	-1.06658	8.16446e-10	3.70643e-09	78.0152	74.8936	81.8606	38.9557	36.6377	36.3481
VPA0318	putative outer membrane protein OmpV	CDS	-2.41082	1.56338e-16	1.95691e-15	14413.7	15293.7	14003	3018.18	3152.28	2048.91
VPA0322	hypothetical protein	CDS	1.22836	0.0463532	0.0677031	0.745368	0.477536	0.216754	1.20865	0.287354	1.8174
VPA0328	putative translation elongation factor G	CDS	1.23466	4.71265e-10	2.21354e-09	906.533	1031.16	960.218	2197.32	2130.59	2491.8
VPA0343	putative membrane fusion protein	CDS	1.37077	2.53658e-12	1.62177e-11	14.7417	11.3813	13.222	28.3567	37.4997	36.3481
VPA0344	putative multidrug resistance protein	CDS	1.32667	1.50104e-14	1.37013e-13	41.078	35.9744	44.29	95.1113	101.58	108.066
VPA0345	hypothetical protein	CDS	-1.11104	0.0303839	0.0461696	1.24228	1.43261	2.02303	0.743783	0.718386	0.699001
VPA0346	hypothetical protein	CDS	1.27137	0.000202858	0.000435062	12.0087	15.2812	19.0021	40.6292	39.0802	32.154
VPA0347	hypothetical protein	CDS	4.74062	4.00022e-27	5.2714e-25	23.4377	27.6175	25.1434	829.69	757.179	450.716
VPA0348	hypothetical protein	CDS	4.19605	1.7082e-16	2.12696e-15	26.5848	18.7831	21.0251	518.975	438.646	257.792
VPA0349	conserved hypothetical protein	CDS	3.16415	8.31788e-20	1.79364e-18	7.78495	8.2773	7.08062	79.5848	63.7926	63.6091
VPA0366	hypothetical protein	CDS	-1.07513	6.22618e-07	1.89218e-06	11.7602	10.5854	10.6209	5.95027	5.31605	4.19401
VPA0373	conserved hypothetical protein	CDS	-1.02471	2.39845e-12	1.54806e-11	145.512	146.524	139.951	69.0789	61.0628	82.2025
VPA0379	putative nucleoprotein/polynucleotide-associated enzyme	CDS	-1.51227	2.21687e-13	1.69081e-12	42.9829	47.9128	46.602	18.2227	15.8045	13.8402
VPA0380	hypothetical protein	CDS	1.55699	0.0226271	0.0351714	0.414093	0.318358	0.144502	0.371892	1.00574	1.398
VPA0381	putative transcription regulator	CDS	1.50981	1.20264e-07	3.97861e-07	6.54267	5.2529	6.57486	16.3632	12.4999	23.6262
VPA0388	putative regulatory protein	CDS	-1.60542	3.31766e-12	2.09295e-11	39.3389	39.9539	47.3245	10.227	12.2126	19.7118
VPA0393	hypothetical protein	CDS	-1.08884	3.14468e-11	1.77178e-10	116.195	86.9912	109.244	52.7156	43.5342	50.3281
VPA0400	putative transcription regulator	CDS	-1.15813	6.32289e-06	1.67762e-05	14.7417	20.4545	17.9905	9.48324	8.76431	5.31241
VPA0407	hypothetical protein	CDS	-1.01923	0.00262462	0.00478892	18.3029	18.6239	8.16439	8.46054	10.3448	3.2154
VPA0408	dihydroorotase	CDS	-2.13793	1.61999e-19	3.29838e-18	526.313	621.275	629.958	120.307	150.717	133.23
VPA0412	NH(3)-dependent NAD(+) synthetase	CDS	-1.28534	6.96788e-14	5.73883e-13	139.135	147.32	141.179	53.6454	63.7926	58.2967
VPA0420	LuxT	CDS	-1.40538	1.09248e-16	1.39696e-15	140.957	157.507	130.702	56.3416	48.5629	56.8987
VPA0430	hypothetical protein	CDS	1.20979	4.88286e-10	2.2867e-09	17.7232	16.1566	16.7623	33.6562	36.494	47.3923
VPA0435	hypothetical protein	CDS	1.07774	4.69826e-13	3.429e-12	86.8768	89.2993	76.225	170.977	198.849	163.007
VPA0436	putative resolvase	CDS	1.33866	1.24806e-12	8.42216e-12	19.0483	20.3749	19.5801	52.7156	48.9939	47.3923
VPA0437	hypothetical protein	CDS	2.31097	3.50198e-09	1.43466e-08	3.22993	3.7407	3.1068	12.8303	16.3792	21.2496
VPA0440	putative ribonuclease HI	CDS	1.14818	0.0368496	0.0549559	0.165637	0.795894	0.939266	1.48757	1.29309	1.5378
VPA0441	putative integral membrane protein	CDS	3.87535	6.32373e-11	3.41294e-10	7.03958	8.19771	7.94763	124.026	138.217	78.5677
VPA0442	hypothetical protein	CDS	1.53613	3.75737e-18	6.28204e-17	115.366	98.4521	84.7507	306.16	286.636	272.61
VPA0443	hypothetical protein	CDS	1.77296	2.62519e-20	6.19596e-19	82.0733	63.2736	64.5926	247.029	226.866	243.252
VPA0444	hypothetical protein	CDS	1.44914	1.41327e-15	1.52031e-14	38.5935	42.6599	40.3162	108.685	103.017	120.368
VPA0445	hypothetical protein	CDS	2.04743	1.10783e-12	7.55108e-12	10.9321	12.9731	11.4879	59.5956	40.948	45.1555
VPA0446	putative methylamine utilization protein MauG precursor	CDS	2.21579	0.00020339	0.000436007	65.4267	59.1349	57.2952	268.134	249.998	326.713
VPA0447	hypothetical protein	CDS	2.40617	1.74994e-20	4.2573e-19	61.8655	52.8473	48.1915	358.132	279.883	224.24
VPA0448	hypothetical protein	CDS	1.19656	8.04617e-13	5.62166e-12	29.6491	29.2093	26.7329	71.4962	69.1087	55.2211
VPA0453	catalase/peroxidase	CDS	1.29637	1.23025e-12	8.3257e-12	31.1398	27.14	31.1403	77.1675	74.1374	68.2225
VPA0454	putative DNA-binding stress protein	CDS	1.7348	4.24171e-07	1.31178e-06	2.98147	3.42234	2.67329	13.1092	10.3448	6.43081
VPA0456	putative transcriptional regulator	CDS	1.14882	4.14079e-06	1.13287e-05	8.69596	6.84469	9.24815	20.1751	16.0918	18.5934
VPA0458	hypothetical protein	CDS	1.2649	3.29814e-06	9.12325e-06	6.29422	6.04879	6.35811	17.107	14.3677	13.281
VPA0459	collagenase	CDS	2.66045	6.13891e-19	1.11156e-17	6.45985	5.2529	7.08062	37.2821	36.6377	45.4351
VPA0460	PAS factor	CDS	1.25403	8.99741e-11	4.68886e-10	123.317	137.849	131.064	320.757	316.952	297.774
VPA0462	hypothetical protein	CDS	-1.18969	7.80674e-05	0.000177287	6.45985	8.19771	9.24815	3.53297	2.87354	4.05421
VPA0463	hypothetical protein	CDS	1.25073	1.5519e-12	1.02968e-11	35.5292	32.1541	30.0565	75.9589	78.8787	77.7289
VPA0465	putative NAD(P)H oxidoreductase	CDS	-1.10135	2.30412e-10	1.13625e-09	67.6628	72.3467	68.3496	33.4702	33.0457	30.4764
VPA0469	hypothetical protein	CDS	-3.82546	3.13069e-07	9.88815e-07	2.56738	2.14891	4.33507	0.0929729	0.574709	0
VPA0470	putative multidrug efflux system transmembrane protein	CDS	-2.83815	2.913e-06	8.12421e-06	1.57355	4.21824	6.2136	0.836756	0	0.699001
VPA0471	putative multidrug efflux membrane fusion protein	CDS	-2.04518	3.8457e-10	1.83173e-09	11.429	14.6444	18.7853	3.62594	4.31031	2.9358
VPA0472	putative long-chain fatty acid transport protein	CDS	-2.73184	3.26942e-07	1.02716e-06	6.37704	8.2773	8.38114	0.65081	0.287354	2.6562
VPA0475	hypothetical protein	CDS	2.18334	7.16808e-13	5.07543e-12	2.6502	2.94481	3.17905	10.227	11.4942	18.7332
VPA0476	hypothetical protein	CDS	2.28729	7.04858e-23	2.57219e-21	45.0533	37.0091	39.2324	204.912	180.746	206.205
VPA0478	putative oxidoreductase	CDS	1.64125	9.0302e-14	7.27322e-13	15.3214	17.1913	16.979	50.8562	51.5801	52.1455
VPA0484	hypothetical protein	CDS	-1.75643	8.08299e-16	8.93839e-15	80.0028	77.918	78.4648	27.7059	21.4079	20.271
VPA0485	putative formate dehydrogenase, alpha subunit	CDS	-1.61504	3.22909e-16	3.81065e-15	1849.84	2042.58	2695.98	662.99	670.541	817.552
VPA0491	methyl-accepting chemotaxis protein	CDS	-4.0791	2.21626e-25	1.7236e-23	133.586	167.536	170.513	7.25189	10.2011	10.9044
VPA0499	hypothetical protein	CDS	-1.41602	0.000301422	0.000633	4.05811	4.13865	4.11832	1.48757	1.72413	1.398
VPA0500	putative PTS system, mannitol-specific enzyme II component	CDS	-2.15366	1.3062e-17	1.91808e-16	48.6974	48.2312	45.446	11.1567	11.7815	8.94721
VPA0501	mannitol-specific PTS system enzyme II component	CDS	-3.30485	2.55832e-23	1.06616e-21	130.771	168.332	163.36	16.4562	13.793	16.3566
VPA0502	putative oxidoreductase	CDS	-2.97716	7.29273e-24	3.64176e-22	150.647	194.914	188.359	19.8962	27.8734	20.4108
VPA0503	putative transcriptional regulator	CDS	-1.77882	7.36261e-12	4.48373e-11	24.7628	28.8114	32.9465	10.134	6.75283	7.96861
VPA0504	putative kinase	CDS	-1.67326	2.69156e-11	1.52737e-10	30.7257	32.95	34.1026	12.7373	9.62637	7.82881
VPA0505	putative histidinol phosphatase and related hydrolases of the PHP family	CDS	-1.21267	2.14037e-09	9.04983e-09	24.68	28.8909	28.9005	12.6443	10.6321	12.1626
VPA0507	hypothetical protein	CDS	-1.78304	1.3815e-06	4.00847e-06	7.45368	6.28756	5.7801	1.39459	2.01148	2.3766
VPA0510	hypothetical protein	CDS	-1.59617	2.66254e-08	9.70132e-08	11.0149	10.0283	11.0544	2.0454	4.02296	4.89301
VPA0511	methyl-accepting chemotaxis protein	CDS	-6.81952	3.10812e-34	2.45748e-31	651.617	808.787	719.766	4.83459	6.46547	8.38801
VPA0515	hypothetical protein	CDS	1.39642	1.69251e-12	1.11673e-11	16.9778	14.5649	14.4502	46.7654	36.925	36.9073
VPA0516	hypothetical protein	CDS	-1.35747	1.18861e-09	5.24538e-09	33.2103	36.9295	34.3916	14.9686	17.6723	7.96861
VPA0517	conserved hypothetical protein	CDS	-1.3438	2.0677e-17	2.93688e-16	185.845	182.896	177.81	73.7275	66.6662	74.7931
VPA0518	GGDEF family protein	CDS	2.90073	1.11338e-23	5.33523e-22	33.4587	30.7215	23.4816	226.761	209.625	217.389
VPA0519	transcriptional regulator, LysR family	CDS	-1.45457	3.04109e-09	1.2578e-08	26.1707	29.2093	22.5424	9.48324	13.2183	5.73181
VPA0527	outer membrane protein N, non-specific porin	CDS	-2.2818	9.40922e-10	4.22302e-09	441.506	608.859	309.813	96.6918	109.195	73.6747
VPA0535	putative phosphomannomutase	CDS	1.0445	4.05324e-11	2.23848e-10	312.889	376.935	364.074	725.003	743.673	705.292
VPA0536	cytochrome c oxidase, subunit II	CDS	1.54137	3.17226e-07	1.00061e-06	5.05194	5.49167	4.40732	18.0367	12.9309	12.1626
VPA0538	putative cytochrome c oxidase assembly transmembrane protein	CDS	1.29193	3.72606e-09	1.51469e-08	6.12858	6.04879	6.50261	12.7373	13.5057	19.8516
VPA0539	cytochrome c oxidase, subunit III	CDS	1.12526	1.05466e-08	4.0382e-08	10.518	12.4159	9.46491	19.3384	26.0056	25.7232
VPA0540	putative transmembrane cytochrome oxidase complex biogenesis factor transmembrane protein	CDS	1.3667	8.84719e-09	3.41506e-08	5.21757	6.36715	5.70784	13.9459	12.4999	18.3138
VPA0541	hypothetical protein	CDS	1.60136	4.83269e-06	1.30709e-05	2.07047	1.83056	2.38429	6.69405	5.0287	7.40941
VPA0542	hypothetical protein	CDS	1.51707	3.84139e-09	1.55624e-08	4.80348	3.66111	4.40732	12.2724	10.6321	13.98
VPA0543	putative cytochrome c oxidase assembly protein	CDS	1.26188	3.85795e-07	1.19723e-06	5.71449	7.72017	6.79161	14.1319	17.6723	17.0556
VPA0544	putative cytochrome c oxidase assembly factor	CDS	1.30291	1.27717e-09	5.59456e-09	6.62549	8.43647	6.79161	16.8281	17.9596	19.2924
VPA0545	peptidyl-prolyl cis-trans isomerase-related protein	CDS	-1.64814	4.06319e-13	2.97925e-12	57.1449	50.2209	57.512	18.5016	21.2642	12.7218
VPA0546	putative disulfide oxidoreductase	CDS	-1.51112	1.20358e-14	1.12398e-13	66.9175	69.4019	73.1905	24.4519	25.2872	23.766
VPA0548	putative protein F-related protein	CDS	-3.98232	6.37394e-25	4.19972e-23	159.923	133.949	129.98	10.9708	8.90798	6.43081
VPA0554	methyl-accepting chemotaxis protein	CDS	1.35497	2.18697e-13	1.67069e-12	24.0174	22.2054	22.4701	62.7567	52.5858	60.1141
VPA0557	hypothetical protein	CDS	1.1543	7.8879e-14	6.41856e-13	73.9571	57.1452	54.2606	153.405	136.206	122.325
VPA0558	conserved hypothetical protein	CDS	1.44366	1.27292e-14	1.18175e-13	30.8914	28.3338	25.7214	86.8367	69.6834	73.9543
VPA0559	conserved hypothetical protein	CDS	1.67107	2.18971e-17	3.09166e-16	31.3054	33.4275	33.0188	104.409	89.7982	117.153
VPA0560	putative ABC transporter, ATP-binding protein	CDS	1.22423	6.7801e-09	2.66265e-08	31.4711	37.8845	36.4869	82.374	69.1087	95.9029
VPA0562	putative chemotaxis transducer	CDS	1.48254	5.98833e-15	5.85297e-14	34.0385	46.4802	33.091	105.431	117.384	94.6447
VPA0572	putative cation efflux system component	CDS	-1.71175	2.16663e-16	2.63018e-15	213.341	200.406	200.064	65.8248	56.3214	65.0071
VPA0573	transcriptional regulator, LysR family	CDS	-1.19772	1.00666e-12	6.91116e-12	41.4093	44.0129	41.3277	20.2681	17.0976	17.6148
VPA0574	putative methyltransferase	CDS	-1.53072	1.47347e-15	1.57791e-14	162.656	194.118	179.183	61.92	54.8847	68.6419
VPA0575	acetyl-CoA synthase	CDS	2.69343	1.28594e-23	6.0401e-22	34.701	35.8948	34.9696	192.64	249.567	241.435
VPA0576	phenylalanine-4-hydroxylase	CDS	2.99152	9.55853e-17	1.22556e-15	7.03958	14.8036	11.5602	84.3264	96.551	85.8373
VPA0577	pterin-4-alpha-carbinolamine dehydratase	CDS	2.11819	2.51182e-14	2.19449e-13	7.20522	5.49167	5.99685	25.1957	28.8791	27.261
VPA0584	hypothetical protein	CDS	-1.11171	4.02152e-05	9.56295e-05	11.0149	13.371	11.4879	5.76432	4.88502	5.87161
VPA0585	tryptophan synthase, beta subunit	CDS	1.60327	1.02165e-17	1.54354e-16	92.5912	101.079	94.5768	305.323	278.877	291.483
VPA0588	hypothetical protein	CDS	1.24421	1.83772e-12	1.20917e-11	88.9472	100.919	101.441	240.149	213.504	236.402
VPA0593	putative transcriptional regulator	CDS	-1.22854	4.98329e-06	1.34322e-05	34.3697	33.1888	25.7214	12.7373	15.0861	12.0228
VPA0594	hypothetical protein	CDS	1.18505	7.3319e-10	3.36063e-09	13.1682	13.1322	11.9214	26.0324	26.0056	35.0898
VPA0596	putative methyl-accepting chemotaxis protein	CDS	3.40367	2.09848e-19	4.2005e-18	4.05811	3.10399	3.97382	40.9081	52.5858	24.7446
VPA0597	hypotheteical protein	CDS	3.94425	2.05011e-09	8.70702e-09	0.248456	0.557126	0.0722512	6.5081	3.59193	3.3552
VPA0606	putative AraC-type regulatory protein	CDS	-1.90417	2.63313e-17	3.67399e-16	137.976	110.629	160.831	38.3978	40.2296	30.6162
VPA0607	exoribonuclease II	CDS	-1.70674	3.59949e-19	6.88548e-18	269.658	280.393	291.1	79.8637	91.9534	86.1169
VPA0610	hypothetical protein	CDS	-1.70315	0.00170213	0.00319672	3.22993	1.03466	1.37277	0.557837	1.00574	0.1398
VPA0611	acetate kinase	CDS	-1.37187	8.72557e-13	6.04293e-12	149.156	169.366	142.696	59.9675	45.9767	72.1369
VPA0612	putative chemotaxis transducer	CDS	-1.24155	6.46085e-10	2.99027e-09	50.0225	53.2453	54.8387	17.107	22.4136	27.96
VPA0615	hydroxymethylglutaryl-CoA lyase	CDS	1.21046	7.8715e-10	3.58372e-09	15.4043	16.2362	13.0052	37.3751	32.1837	33.4122
VPA0616	putative enoyl-CoA hydratase/isomerase	CDS	1.24807	1.83238e-06	5.23663e-06	8.19905	8.83442	5.99685	15.5265	18.8217	20.5506
VPA0617	putative propionyl-CoA carboxylase (beta subunit) protein	CDS	2.10217	5.60665e-15	5.49545e-14	9.60696	10.1079	11.4157	41.9308	39.3675	52.8445
VPA0618	putative acyl-CoA dehydrogenase	CDS	2.14238	3.39279e-16	3.98401e-15	9.44133	9.31196	8.52564	43.8832	33.7641	42.4993
VPA0619	putative transcriptional regulator	CDS	1.83024	7.46801e-11	3.96733e-10	7.45368	3.7407	6.14135	23.2432	21.9826	16.2168
VPA0620	putative acyl-CoA thiolase	CDS	2.07693	3.99626e-20	9.20305e-19	42.1547	36.2928	29.7675	172.837	143.533	139.241
VPA0621	methylmalonate-semialdehyde dehydrogenase	CDS	2.01844	7.69089e-19	1.37682e-17	45.4674	44.2517	41.4722	175.626	157.614	198.237
VPA0622	putative acyl-CoA dehydrogenase	CDS	2.01648	3.06592e-11	1.72946e-10	23.1892	22.683	22.8314	89.9048	103.16	85.1383
VPA0623	putative enoyl-CoA hydratase/isomerase	CDS	1.47107	1.10175e-09	4.88479e-09	16.8122	14.9628	15.4618	47.3232	44.1089	39.2839
VPA0624	putative enoyl-CoA hydratase/isomerase	CDS	1.47757	6.0077e-10	2.79143e-09	42.9829	42.0232	43.6397	119.377	132.47	106.528
VPA0625	putative 3-hydroxyisobutyrate dehydrogenase	CDS	1.88273	6.97339e-13	4.95236e-12	77.3526	90.9707	69.7224	264.136	325.141	288.827
VPA0626	putative short-chain dehydrogenase	CDS	1.41384	3.30138e-09	1.35365e-08	22.361	22.1258	18.2796	54.3892	68.8213	44.0371
VPA0627	cytochrome o ubiquinol oxidase, subunit II	CDS	-2.32921	8.37264e-11	4.39926e-10	15.6527	22.683	29.623	3.81189	3.73561	6.15121
VPA0628	cytochrome o ubiquinol oxidase, subunit I	CDS	-1.0317	0.00379282	0.00675165	45.6331	77.7588	124.995	42.3027	26.4366	52.7047
VPA0632	hypothetical protein	CDS	1.31162	0.000236685	0.000503513	1.49074	1.83056	1.44502	3.81189	5.0287	3.0756
VPA0634	putative NADH-dependent flavin oxidoreductase	CDS	-1.63701	1.09944e-07	3.66276e-07	7.78495	7.79976	11.0544	2.88216	2.72987	2.9358
VPA0635	putative oxidoreductase, oxygen dependent, FAD-dependent protein	CDS	-2.30466	1.66193e-07	5.42616e-07	7.03958	6.04879	8.59789	1.30162	1.29309	1.8174
VPA0640	putative protocatechuate 3,4-dioxygenase beta chain protein	CDS	1.0166	0.00687424	0.0117561	2.6502	2.62645	1.37277	3.99784	3.87928	5.59201
VPA0642	putative glutathione S-transferase	CDS	1.29797	1.67752e-10	8.40352e-10	15.2386	13.769	15.1728	37.0962	34.3388	37.1869
VPA0643	electron transfer flavoprotein-ubiquinone oxidoreductase	CDS	1.74881	1.92064e-15	2.02029e-14	30.7257	25.4686	29.2617	112.125	101.867	72.6961
VPA0645	putative dihydrolipoamide acetyltransferase	CDS	2.44103	6.35376e-20	1.4218e-18	12.5884	12.0976	14.5225	64.8951	71.4075	77.3095
VPA0646	putative pyruvate dehydrogenase E1 component, beta subunit	CDS	2.36927	4.9229e-20	1.11743e-18	10.6008	10.5058	11.2712	57.4573	61.9248	48.0913
VPA0647	putative pyruvate dehydrogenase E1 component, alpha subunit	CDS	2.41799	4.61799e-15	4.55463e-14	10.2695	9.7099	6.71936	48.2529	50.5744	43.4779
VPA0649	hypothetical protein	CDS	1.57329	7.07065e-05	0.000161964	1.3251	1.19384	1.73403	6.41513	3.01722	2.9358
VPA0650	heat shock protein 70 family protein	CDS	1.2461	1.09075e-07	3.64148e-07	6.70831	8.11812	9.97067	15.4335	21.9826	22.0884
VPA0656	putative cyclic nucleotide binding protein	CDS	-2.72888	2.4402e-13	1.85221e-12	21.1188	26.1053	23.9874	2.51027	4.88502	3.63481
VPA0657	iron(III) ABC transporter, periplasmic iron-compound-binding protein	CDS	1.85535	4.86902e-08	1.71993e-07	2.2361	2.2285	3.54031	9.85513	8.1896	11.184
VPA0658	iron(III) ABC transporter, permease protein	CDS	1.64332	0.000773977	0.00153694	0.662549	1.59179	1.30052	1.30162	3.44825	6.99001
VPA0659	iron(III) ABC transporter, permease protein	CDS	1.36667	0.000644417	0.0012921	1.15946	1.27343	1.80628	2.51027	5.31605	3.495
VPA0661	hypothetical protein	CDS	-1.21516	6.43272e-08	2.22913e-07	12.5056	12.5751	14.089	6.22919	6.46547	4.05421
VPA0667	hypothetical protein	CDS	-1.26402	0.0217293	0.0338646	0.993824	1.67138	1.08377	0.836756	0.287354	0.2796
VPA0669	hypothetical protein	CDS	1.21494	4.07172e-12	2.54832e-11	33.79	35.4969	29.1895	69.0789	69.9708	89.7517
VPA0673	methylglyoxal synthase	CDS	-1.41902	4.53974e-10	2.14081e-09	98.0573	81.3403	91.47	27.0551	32.04	42.7789
VPA0676	hypothetical protein	CDS	1.80537	8.92812e-10	4.02614e-09	4.30657	4.37742	4.76858	14.4108	17.2413	15.6576
VPA0678	hypothetical protein	CDS	1.42071	0.0183048	0.0288498	0.331275	0.477536	0.650261	1.11567	0.287354	2.6562
VPA0680	arylsulfatase	CDS	2.47741	8.11083e-14	6.58866e-13	43.397	39.7151	37.9319	257.256	238.935	177.267
VPA0681	hypothetical protein	CDS	2.52962	8.32745e-19	1.4796e-17	11.6774	8.67524	9.82616	67.3124	60.7754	45.7147
VPA0685	MoxR-related protein	CDS	1.64251	1.40242e-10	7.10798e-10	7.86777	6.7651	5.63559	25.6605	21.6952	15.378
VPA0686	hypothetical protein	CDS	1.61557	9.1862e-08	3.10615e-07	5.46603	6.04879	4.19057	15.4335	14.6551	18.0342
VPA0687	hypothetical protein	CDS	1.71743	3.51189e-05	8.42712e-05	1.82201	2.38768	1.08377	6.88	4.02296	6.29101
VPA0688	conserved hypothetical protein	CDS	1.74434	1.09278e-08	4.17402e-08	3.72684	2.86522	2.16754	8.83243	10.4884	10.0656
VPA0689	hypothetical protein	CDS	1.36928	1.62021e-07	5.30089e-07	5.88012	5.49167	4.62408	13.0162	15.2298	13.1412
VPA0690	hypothetical protein	CDS	1.80939	1.52317e-08	5.6942e-08	4.30657	3.10399	4.62408	10.9708	14.224	17.475
VPA0692	putative LysR-type regulator	CDS	-2.25117	6.90092e-22	2.05899e-20	126.216	107.207	113.723	25.1027	27.2987	20.4108
VPA0693	putative diacylglycerol kinase	CDS	-2.10764	1.47723e-16	1.86107e-15	159.26	150.901	175.065	44.627	33.1894	34.1112
VPA0695	accessory colonization factor AcfA	CDS	-1.10889	0.00284794	0.00516856	2.40174	3.97947	4.19057	1.85946	1.00574	1.9572
VPA0699	hypothetical protein	CDS	-1.84633	1.27238e-15	1.37498e-14	80.2513	88.9013	90.4585	23.5221	23.132	25.5834
VPA0702	hypothetical protein	CDS	2.57599	6.28445e-19	1.13359e-17	16.4809	12.8935	18.3518	93.3448	88.3614	103.452
VPA0706	C4-dicarboxylate transporter, anaerobic	CDS	-3.50389	4.42807e-19	8.36922e-18	649.464	829.003	701.92	63.0356	68.3903	60.8131
VPA0710	sensor histidine kinase/response regulator LuxN	CDS	1.87181	2.72743e-19	5.32466e-18	65.0955	63.5123	56.4282	223.042	229.165	224.939
VPA0711	aminotransferase, class II	CDS	1.4197	4.5145e-14	3.81082e-13	81.9076	109.515	91.9035	287.658	234.481	235.424
VPA0717	putative transcriptional regulator, LysR family	CDS	-3.87367	3.20021e-25	2.40981e-23	90.1895	84.9219	89.6637	5.76432	6.75283	5.59201
VPA0719	hypothetical protein	CDS	-1.30176	0.0232774	0.0360522	1.49074	1.75097	1.95078	0.371892	1.29309	0.559201
VPA0731	hypothetical protein	CDS	-1.37657	0.00692561	0.0118354	1.98765	1.83056	1.30052	0.557837	0.574709	0.838801
VPA0746	chemotaxis protein CheV	CDS	-2.34881	6.83118e-20	1.51435e-18	184.106	189.741	172.897	41.8378	31.609	33.2724
VPA0747	putative MSHA pilin protein MshA	CDS	-4.20174	2.84243e-12	1.80757e-11	8.19905	11.3813	11.4879	1.0227	0.287354	0.1398
VPA0754	hypothetical protein	CDS	-2.20762	6.25998e-13	4.49279e-12	68.6567	79.7486	71.0952	20.733	15.2298	10.7646
VPA0755	putative metalloproteinase	CDS	-3.43342	5.04179e-21	1.34372e-19	57.1449	61.5226	55.6334	5.11351	5.89076	5.17261
VPA0765	putative glutamate synthetase	CDS	1.49982	2.25356e-10	1.11364e-09	15.1558	15.2812	12.8607	46.8583	44.8273	30.3366
VPA0766	hypothetical protein	CDS	2.01449	4.93185e-19	9.06848e-18	14.9902	16.3954	12.2827	60.2464	58.1892	57.7375
VPA0767	hypothetical protein	CDS	1.14684	1.46817e-05	3.71071e-05	8.77878	7.32222	8.45339	22.9643	20.5458	10.485
VPA0768	catalase/peroxidase	CDS	1.5212	2.36704e-10	1.16245e-09	1203.6	1296.83	1122.49	3705.16	3426.84	3266.57
VPA0771	putative lipopolysaccharide modification acyltransferase	CDS	-1.08452	0.00587296	0.0101535	4.14093	3.66111	5.41884	2.88216	1.58045	1.5378
VPA0774	lactoylglutathione lyase	CDS	-1.15165	0.0024767	0.00454382	4.47221	3.26316	3.54031	0.557837	3.59193	1.2582
VPA0777	hypothetical protein	CDS	1.42554	1.55682e-12	1.0315e-11	21.2016	18.0668	18.6408	56.2486	58.9076	40.1227
VPA0778	putative Mg transporter MgtE	CDS	1.35296	1.13648e-07	3.7729e-07	7.86777	7.32222	4.55183	17.9438	17.0976	15.0984
VPA0780	hypothetical protein	CDS	1.84742	1.42678e-22	4.90482e-21	77.0213	86.832	89.447	315.922	286.061	309.657
VPA0788	putative outer membrane phospholipase A precursor	CDS	1.36131	6.81596e-15	6.59896e-14	35.1979	39.8743	40.7497	99.667	91.3787	106.668
VPA0799	hypothetical protein	CDS	1.41123	2.85611e-13	2.14389e-12	13.9964	13.769	13.2942	38.6767	38.9365	31.455
VPA0805	glycine cleavage system protein T2	CDS	-1.69851	1.45467e-09	6.33696e-09	306.181	336.822	323.613	97.9935	101.436	98.4193
VPA0806	transcriptional regulator, TetR family	CDS	-1.23129	7.45646e-10	3.41113e-09	53.0868	80.2261	76.3695	29.4724	34.4825	25.4436
VPA0807	putative multidrug resistance protein	CDS	-1.96036	1.05708e-07	3.53932e-07	11.7602	10.3466	21.6031	4.74162	3.73561	2.5164
VPA0808	putative periplasmic linker protein	CDS	-1.26439	0.000347371	0.000724682	7.61932	8.51606	18.4241	5.39243	3.30457	5.59201
VPA0809	transporter, AcrB/D/F family	CDS	-1.19622	5.81789e-08	2.02495e-07	37.434	38.2029	67.3381	25.1027	17.5286	19.2924
VPA0810	hypothetical protein	CDS	-1.28238	6.6938e-13	4.76808e-12	73.3773	88.1054	77.7423	32.4475	26.8676	39.0043
VPA0813	PTS system, fructose-specific IIA/FPR component	CDS	1.13961	1.09942e-08	4.19603e-08	19.7108	21.9667	19.0743	40.8151	35.7756	57.4579
VPA0816	hypothetical protein	CDS	1.18477	0.00931818	0.0154889	0.828186	0.875483	0.433507	1.48757	2.01148	1.398
VPA0824	putative regulatory protein UhpC	CDS	-1.03951	0.0220378	0.0343116	2.81583	1.43261	3.61256	1.48757	0.862063	1.398
VPA0832	chitodextrinase	CDS	2.19972	6.91376e-19	1.24238e-17	72.7148	74.9732	76.4418	379.701	313.504	336.219
VPA0836	CreA protein	CDS	-1.18649	7.19819e-12	4.39488e-11	108.244	114.847	115.891	45.5567	67.9593	35.7888
VPA0841	CbbY family protein	CDS	1.14579	1.13376e-12	7.71676e-12	153.132	118.19	116.758	323.918	277.872	256.254
VPA0850	putative exported protein	CDS	-1.23033	4.94047e-08	1.74257e-07	166.548	174.619	151.005	80.4216	73.9937	54.8017
VPA0851	putative formate transporter 1	CDS	2.41215	1.62249e-11	9.40965e-11	13.6651	16.0771	13.7277	59.3167	71.4075	101.495
VPA0857	hypothetical protein	CDS	-1.10363	9.587e-09	3.68265e-08	406.557	472.124	353.092	165.306	178.591	229.692
VPA0858	phnA protein	CDS	-1.47458	1.76996e-14	1.60242e-13	68.0769	72.9039	80.7046	25.7535	26.0056	28.0998
VPA0859	putative lipase	CDS	2.41787	7.52884e-13	5.29923e-12	137.396	163.875	183.807	846.054	990.51	756.459
VPA0860	long-chain fatty acid transport protein	CDS	1.58725	1.07112e-11	6.37566e-11	50.1881	65.8204	59.4627	166.7	208.476	152.522
VPA0866	putative oxidoreductase iron/ascorbate family	CDS	-1.58283	9.43363e-14	7.55966e-13	188.33	240.837	274.699	78.2832	83.4764	73.2553
VPA0869	GGDEF family protein	CDS	1.04404	3.03383e-13	2.26297e-12	79.7544	73.9385	72.3234	157.961	144.539	163.426
VPA0876	conserved hypothetical protein	CDS	-1.42276	1.83033e-15	1.93819e-14	128.369	111.107	118.347	48.6248	43.5342	40.9615
VPA0878	hypothetical protein	CDS	1.50011	3.74547e-14	3.19578e-13	44.2252	36.1336	36.2701	124.398	106.752	98.1397
VPA0885	DamX-related protein	CDS	-1.44396	2.71649e-15	2.78337e-14	268.001	291.058	269.208	99.0162	108.476	97.0213
VPA0892	hypothetical protein	CDS	1.41107	0.033357	0.0502845	0.0828186	0.636715	0.57801	1.48757	1.29309	0.699001
VPA0908	putative replication initiation protein, phage-related	CDS	1.22566	0.0096883	0.016076	1.90483	0.636715	0.361256	3.53297	1.58045	1.2582
VPA0912	putative transcriptional regulator	CDS	-1.25267	1.66882e-06	4.7952e-06	8.61314	11.0629	10.3319	5.57837	3.87928	2.796
VPA0914	hypothetical protein	CDS	3.19376	8.42244e-25	5.32747e-23	11.5946	10.5058	9.1759	101.712	102.585	81.3637
VPA0916	conserved hypothetical protein	CDS	-1.63197	0.00811958	0.0136884	1.65637	1.27343	2.52879	0	0.862063	1.1184
VPA0917	hypothetical protein	CDS	-3.64024	6.15163e-25	4.16905e-23	248.87	258.904	215.381	22.0346	14.5114	20.97
VPA0922	NAD(P) transhydrogenase, alpha subunit	CDS	-1.23698	1.97823e-12	1.29266e-11	1155.82	1180.71	1105.73	528.179	524.278	407.657
VPA0926	hypothetical protein	CDS	1.01274	1.254e-09	5.52072e-09	38.6763	31.6766	31.5015	79.9567	56.1778	68.6419
VPA0928	hypothetical protein	CDS	-2.42329	9.80093e-19	1.73491e-17	106.008	94.8705	91.181	18.1297	18.247	18.0342
VPA0933	conserved hypothetical protein	CDS	-1.79067	4.47321e-09	1.79382e-08	17.6404	17.7484	14.5225	5.67135	5.45973	3.0756
VPA0934	hypothetical protein	CDS	-3.00801	2.97842e-22	9.54704e-21	70.1474	81.1016	73.2627	10.134	7.75857	9.78601
VPA0943	putative AcrA/AcrE family protein	CDS	2.4673	4.56175e-20	1.04546e-18	29.6491	27.0604	31.4293	149.407	173.706	164.964
VPA0944	putative cation efflux system (AcrB/AcrD/AcrF family)	CDS	2.55576	2.37351e-23	1.02296e-21	49.6084	43.5354	50.8648	269.528	264.51	313.152
VPA0945	conserved hypothetical protein	CDS	3.01224	3.57638e-22	1.10891e-20	10.1867	9.31196	9.1759	70.2875	70.2581	91.1497
VPA0946	conserved hypothetical protein	CDS	1.62307	6.82562e-05	0.000156656	1.07664	1.11425	1.37277	4.18378	4.31031	2.5164
VPA0956	hypothetical protein	CDS	-1.72598	4.00248e-09	1.6146e-08	18.5514	13.769	10.6209	4.83459	3.87928	4.05421
VPA0957	putative transporter binding protein	CDS	-1.13313	5.32614e-11	2.89762e-10	92.4256	73.8589	68.5664	38.2119	32.471	36.0684
VPA0963	MFS family, hexose phosphate transport protein	CDS	-2.24229	1.26867e-14	1.18011e-13	55.1572	74.3365	71.3842	13.1092	16.3792	13.1412
VPA0967	putative mannose-6-phosphate isomerase	CDS	-1.36098	0.00348286	0.00623968	2.81583	3.58152	2.67329	1.11567	1.00574	1.398
VPA0969	hypothetical protein	CDS	3.40529	3.10693e-21	8.67017e-20	8.28186	7.64058	5.70784	85.9999	65.2294	76.8901
VPA0970	hypothetical protein	CDS	3.09682	8.30159e-18	1.27866e-16	10.6836	12.6547	7.51412	79.3989	87.0683	97.1611
VPA0983	hypothetical protein	CDS	2.66366	7.79012e-13	5.46692e-12	1.24228	2.38768	2.23979	13.1092	14.9424	9.50641
VPA0993	hypothetical protein	CDS	-1.63445	2.73762e-15	2.79898e-14	41.9062	48.1516	44.7235	12.1795	13.6493	17.8944
VPA0994	putative membrane protein	CDS	-1.54503	4.08531e-05	9.69035e-05	7.70213	5.49167	5.41884	1.76649	2.15516	2.5164
VPA0999	alpha-amylase	CDS	-1.46133	1.17959e-12	8.00566e-12	78.8434	109.833	113.579	43.9762	37.3561	27.8202
VPA1001	putative alanine racemase	CDS	-2.10367	5.70426e-10	2.65565e-09	316.202	462.733	316.605	90.4626	96.2637	67.9429
VPA1003	putative branched-chain amino acid transport protein AzlC	CDS	1.04786	0.000177086	0.000383082	4.47221	2.78563	5.20209	6.88	8.76431	10.485
VPA1005	D-lactate dehydrogenase, FAD protein, NADH independent	CDS	1.23403	1.35282e-08	5.11659e-08	125.222	131.004	138.65	308.391	312.21	308.399
VPA1008	conserved hypothetical protein	CDS	2.19851	4.21283e-17	5.67775e-16	14.0792	12.4955	16.9068	60.9902	71.4075	67.9429
VPA1009	conserved hypothetical protein	CDS	2.09347	2.59162e-16	3.12841e-15	16.1496	19.0219	23.4816	71.5891	98.5625	81.3637
VPA1011	L-allo-threonine aldolase	CDS	-1.40125	1.24529e-13	9.81335e-13	119.342	126.388	134.604	50.4843	56.7525	36.6277
VPA1012	cytochrome c554	CDS	-1.10084	0.000304951	0.000639843	6.54267	5.81002	5.12983	2.0454	3.73561	2.5164
VPA1018	lipoprotein Blc	CDS	1.47978	4.65209e-10	2.18727e-09	11.2633	8.83442	8.59789	23.7081	26.2929	30.1968
VPA1019	conserved hypothetical protein	CDS	2.66906	6.43439e-13	4.60403e-12	3.47838	2.86522	3.1068	16.3632	22.27	21.9486
VPA1020	hypothetical protein	CDS	3.1374	5.83554e-17	7.71137e-16	2.73302	1.75097	1.51728	16.4562	20.2585	16.077
VPA1024	hypothetical protein	CDS	4.88897	2.45416e-25	1.87782e-23	2.98147	2.54686	3.46806	99.667	70.5455	97.8601
VPA1025	hypothetical protein	CDS	5.55818	1.38629e-25	1.17439e-23	3.64402	2.46727	2.31204	142.713	122.269	130.573
VPA1026	hypothetical protein	CDS	5.76444	2.90382e-26	3.06127e-24	8.94441	6.12838	8.30889	460.495	403.014	409.195
VPA1027	hypothetical protein	CDS	6.76014	2.70761e-31	8.56325e-29	13.0853	11.7792	11.4157	1528.47	1347.55	1056.19
VPA1028	putative ClpA/B-type chaperone	CDS	6.2287	2.07362e-29	4.68441e-27	9.19287	8.03853	8.74239	707.152	642.668	600.022
VPA1029	hypothetical protein	CDS	5.11058	6.32762e-25	4.19972e-23	3.80966	3.0244	3.97382	125.885	115.804	133.509
VPA1030	hypothetical protein	CDS	5.6384	1.18393e-34	1.53775e-31	6.45985	5.49167	4.33507	300.21	259.481	248.984
VPA1031	hypothetical protein	CDS	5.98913	6.36102e-29	1.2602e-26	0.828186	1.03466	1.37277	78.7481	54.741	75.9115
VPA1032	hypothetical protein	CDS	6.18273	4.52735e-26	4.38321e-24	2.40174	1.19384	1.58953	120.772	105.172	151.124
VPA1033	hypothetical protein	CDS	7.01654	4.02908e-24	2.14763e-22	2.48456	1.98973	1.30052	260.696	225.286	257.931
VPA1034	conserved hypothetical protein	CDS	8.30693	1.62073e-34	1.53775e-31	5.96294	6.28756	7.08062	2318.93	1927.57	1898.49
VPA1035	conserved hypothetical protein	CDS	7.73427	2.12259e-32	9.15413e-30	1.3251	1.83056	1.87853	355.25	324.71	405.281
VPA1036	hypothetical protein	CDS	7.89962	5.81681e-24	2.93563e-22	0.662549	1.03466	2.02303	355.993	291.377	268.696
VPA1037	probable phosphoprotein phosphatase	CDS	6.96115	7.22112e-26	6.46358e-24	1.73919	1.43261	1.01152	190.502	153.447	176.148
VPA1038	hypothetical protein	CDS	8.15849	2.27811e-30	6.35727e-28	1.40792	0.477536	0.867014	269.343	229.883	291.483
VPA1039	hypothetical protein	CDS	7.6546	2.96284e-32	1.17131e-29	7.28804	4.77536	8.45339	1523.36	1288.35	1341.94
VPA1040	hypothetical protein	CDS	6.79949	7.8247e-26	6.87414e-24	1.98765	1.27343	2.45654	234.571	219.682	190.687
VPA1041	hypothetical protein	CDS	7.84131	2.673e-29	5.76395e-27	1.65637	0.795894	1.37277	331.727	299.567	252.759
VPA1042	hypothetical protein	CDS	8.76034	2.49332e-23	1.0561e-21	0.745368	0.0795894	0.433507	224.623	192.527	138.961
VPA1043	hypothetical protein	CDS	7.88388	4.61212e-19	8.68249e-18	2.07047	0.636715	1.51728	436.601	336.636	229.133
VPA1044	hypothetical protein	CDS	6.33404	1.48965e-34	1.53775e-31	9.52414	7.16304	8.30889	722.307	676.288	618.895
VPA1045	hypothetical protein	CDS	2.8596	5.43708e-26	5.05755e-24	24.183	21.5687	21.9644	177.764	160.775	152.662
VPA1046	hypothetical protein	CDS	3.66895	4.77004e-19	8.94429e-18	0.911005	1.11425	1.22827	16.0843	13.6493	12.0228
VPA1047	hypothetical protein	CDS	2.82626	1.6383e-13	1.27203e-12	1.15946	1.98973	2.23979	14.0389	15.5171	9.08701
VPA1048	putative anti-sigma F factor antagonist	CDS	1.04446	0.000133135	0.000292674	5.71449	5.2529	3.54031	10.6919	12.0689	6.99001
VPA1049	putative two-component response regulator	CDS	1.58242	8.12399e-13	5.66768e-12	18.8827	14.6444	14.7392	50.7632	44.9709	48.5107
VPA1051	putative glutathione S-transferase	CDS	-1.30357	2.02915e-09	8.63346e-09	32.9618	31.9949	37.5706	14.5967	15.6608	11.184
VPA1060	putative two-component response regulatory protein	CDS	-1.29455	0.00723216	0.0123061	2.2361	1.27343	1.95078	0.464865	1.00574	0.838801
VPA1066	putative acetyltransferase	CDS	-1.14428	5.07127e-05	0.000119159	10.8492	8.67524	6.50261	4.27675	3.1609	4.19401
VPA1068	hypothetical protein	CDS	1.18864	5.40816e-06	1.45197e-05	8.61314	7.64058	7.36962	25.6605	14.224	13.0014
VPA1071	putative extracellular serine protease	CDS	1.50354	2.01829e-09	8.60267e-09	10.6836	11.4609	10.2597	29.2865	35.3446	27.4008
VPA1072	hypothetical protein	CDS	-1.34345	1.5306e-05	3.85617e-05	83.8125	54.6779	73.6962	30.0303	28.8791	24.465
VPA1082	ribose operon repressor	CDS	-1.06416	5.42985e-11	2.94728e-10	79.92	93.04	98.0449	39.3275	47.7008	42.9187
VPA1083	ribokinase	CDS	-1.49135	2.29991e-13	1.74852e-12	31.6367	40.7498	36.0533	13.4811	14.0804	10.9044
VPA1084	ribose ABC transporter, periplasmic D-ribose-binding protein	CDS	-2.06328	1.21607e-20	3.03634e-19	267.587	327.908	296.374	63.9654	74.1374	75.6319
VPA1085	ribose ABC transporter, permease protein	CDS	-2.42701	9.10343e-16	9.99692e-15	37.5997	42.262	41.3277	6.78702	9.19534	6.71041
VPA1086	ribose ABC transporter, ATP-binding protein	CDS	-2.35965	4.48891e-15	4.4458e-14	36.2746	47.8332	45.5905	8.83243	10.6321	5.73181
VPA1087	ribose ABC transporter protein	CDS	-2.11429	2.92565e-09	1.21428e-08	9.68978	14.0077	11.1267	1.85946	4.02296	2.3766
VPA1088	c-di-GMP phosphodiesterase A-related protein	CDS	1.2589	1.583e-13	1.23719e-12	33.79	31.3582	29.4062	73.9135	77.5857	74.7931
VPA1091	hypothetical protein	CDS	-3.71677	2.83716e-20	6.66311e-19	245.226	208.922	186.191	22.9643	14.5114	10.0656
VPA1097	hypothetical protein	CDS	1.17469	1.36358e-07	4.48289e-07	9.11005	10.4262	10.1152	22.6854	26.4366	17.8944
VPA1098	hypothetical protein	CDS	1.27853	3.65659e-09	1.49028e-08	18.3029	13.2914	15.6785	38.3048	43.2468	33.1326
VPA1100	putative sensor histidine kinase	CDS	3.62767	4.02923e-18	6.66132e-17	3.47838	3.18358	2.60104	37.2821	37.9308	39.2839
VPA1101	putative cytochrome c551 peroxidase	CDS	4.22053	3.5854e-18	6.03161e-17	1.57355	1.11425	0.722512	26.0324	21.6952	15.2382
VPA1105	putative membrane protein	CDS	2.53826	1.67587e-16	2.0922e-15	5.54885	5.65085	6.71936	34.9578	33.0457	36.4879
VPA1106	putative stomatin-like protein	CDS	2.19868	1.47897e-16	1.86107e-15	11.429	8.67524	9.10365	45.0919	44.6836	44.1769
VPA1107	hypothetical protein	CDS	2.16496	1.32825e-16	1.69204e-15	7.28804	8.11812	7.44187	38.8627	29.4538	33.8316
VPA1108	putative NAD(P)H-flavin reductase	CDS	-1.00765	4.54378e-05	0.000107402	9.68978	14.0077	11.2712	5.39243	7.61489	4.47361
VPA1111	putative glycine betaine-binding ABC transporter	CDS	-1.8051	8.3861e-06	2.18592e-05	18.4686	15.2016	18.3518	5.29946	4.02296	5.45221
VPA1118	3-hydroxyisobutyrate dehydrogenase	CDS	1.12309	4.03626e-05	9.5884e-05	7.95059	7.4814	7.80313	20.733	17.0976	12.4422
VPA1120	putative enoyl-CoA hydratase/isomerase	CDS	1.42415	2.51133e-06	7.0621e-06	4.22375	3.0244	4.91308	12.8303	11.6378	8.10841
VPA1121	putative acyl-CoA dehydrogenase	CDS	1.33949	0.000131116	0.000288505	7.45368	4.45701	7.08062	22.7784	16.3792	8.38801
VPA1122	putative aldehyde dehydrogenase	CDS	1.04201	0.000168359	0.0003652	15.4871	18.6239	17.9905	44.3481	41.5227	20.97
VPA1124	putative transcriptional regulator	CDS	-1.66516	7.67302e-13	5.39271e-12	40.7468	44.7292	41.1832	11.5286	17.0976	11.6034
VPA1127	putative enoyl-CoA hydratase/isomerase	CDS	1.10224	0.00588979	0.0101752	3.22993	2.38768	3.97382	10.134	6.46547	3.63481
VPA1130	putative sensory box sensor histidine kinase/response regulator	CDS	2.71845	2.00768e-19	4.03577e-18	8.28186	7.79976	6.50261	52.7156	51.5801	44.0371
VPA1131	putative periplasmic binding protein-related protein	CDS	1.86694	6.35484e-10	2.94696e-09	5.63167	5.73044	4.04607	19.4313	20.1148	16.4964
VPA1135	putative acetyltransferase	CDS	1.27187	7.70387e-09	3.00059e-08	13.7479	16.475	15.4618	34.1211	43.8215	32.7132
VPA1148	putative high-affinity branched-chain amino acid transport ATP-binding protein	CDS	1.34184	5.30036e-06	1.42464e-05	4.55503	4.37742	3.61256	10.7849	10.3448	10.6248
VPA1149	hypothetical protein	CDS	1.72068	7.73038e-11	4.0884e-10	14.9074	12.4955	11.7047	52.7156	39.6549	35.7888
VPA1150	putative high-affinity branched-chain amino acid transport permease protein	CDS	1.32636	3.02077e-05	7.29288e-05	3.31275	4.45701	4.04607	14.7827	8.33327	6.01141
VPA1151	putative ABC transporter, membrane spanning protein	CDS	1.14622	0.000789125	0.00156415	2.40174	3.58152	4.26282	10.134	7.47121	4.89301
VPA1152	putative long-chain-fatty-acid-CoA ligase	CDS	1.61458	9.28182e-08	3.13402e-07	4.8863	7.24263	6.50261	21.5697	17.816	17.6148
VPA1161	hypothetical protein	CDS	-1.46423	4.93937e-17	6.61931e-16	130.357	161.487	134.893	51.7859	49.1376	53.6833
VPA1162	response regulator	CDS	-1.61375	1.50301e-18	2.61183e-17	298.147	349.079	331.488	99.1091	104.453	116.454
VPA1168	hypothetical protein	CDS	-1.25624	2.5433e-06	7.14352e-06	34.701	46.9577	68.0606	16.4562	22.1263	24.7446
VPA1169	GTP cyclohydrolase	CDS	-1.242	1.34285e-11	7.8648e-11	62.5281	70.6754	70.1559	25.7535	31.1779	29.358
VPA1174	hypothetical protein	CDS	-1.4393	2.95461e-05	7.14043e-05	9.27569	6.36715	7.51412	3.62594	2.15516	2.5164
VPA1175	putative thiosulfate sulfurtransferase SseA	CDS	-1.20343	1.59354e-11	9.25309e-11	48.0348	53.2453	50.2146	24.7308	20.9769	19.7118
VPA1178	transcriptional regulator, SorC family	CDS	-1.01069	6.64718e-09	2.61261e-08	38.4279	39.9539	44.7235	24.4519	17.3849	18.7332
VPA1180	transaldolase B	CDS	-1.40065	1.41176e-14	1.303e-13	1201.37	1301.76	1443	519.161	542.956	432.402
VPA1186	outer membrane protein OmpA	CDS	2.28038	4.73818e-21	1.27716e-19	2566.88	2619.76	2332.99	12480	13129.9	10920.8
VPA1188	conserved hypothetical protein	CDS	-3.52809	8.7885e-12	5.29767e-11	30.146	28.493	23.6261	1.76649	3.01722	2.5164
VPA1189	methyl-accepting chemotaxis protein	CDS	-4.13047	3.4148e-30	8.9999e-28	283.902	364.599	300.493	18.5946	20.2585	15.2382
VPA1197	iron-sulfur cluster-binding protein NapF	CDS	1.45508	6.60413e-11	3.54813e-10	17.6404	14.4853	11.0544	41.4659	42.9595	33.552
VPA1198	NapD protein	CDS	1.63286	6.78198e-10	3.12063e-09	9.60696	5.65085	5.20209	25.3816	24.4251	13.0014
VPA1199	periplasmic nitrate reductase	CDS	1.04636	4.32753e-10	2.05093e-09	208.62	218.95	188.359	392.253	398.129	481.891
VPA1202	polyhydroxyalkanoic acid synthase	CDS	5.90009	8.13275e-20	1.76981e-18	62.1968	62.7164	51.8764	4019.78	3675.84	2859.33
VPA1203	conserved hypothetical protein	CDS	5.92829	8.46085e-23	3.04078e-21	27.5786	26.3441	21.8921	1789.08	1528.44	1296.23
VPA1204	acetyl-CoA acetyltransferase	CDS	6.6897	4.55544e-25	3.27439e-23	15.984	18.7035	14.7392	1844.77	1919.81	1337.19
VPA1205	acetoacetyl-CoA reductase	CDS	6.0943	2.1148e-26	2.38871e-24	7.37086	9.31196	8.09213	639.747	606.605	448.898
VPA1216	hypothetical protein	CDS	-1.60088	3.96139e-16	4.56137e-15	80.5825	79.1118	81.7161	29.5654	27.586	22.0884
VPA1220	sensor protein LuxQ	CDS	1.24802	4.50137e-11	2.4802e-10	27.2473	22.8422	18.9298	54.2962	49.4249	59.9743
VPA1221	LuxP protein	CDS	1.02885	2.26987e-10	1.12053e-09	34.3697	23.3993	29.623	56.8994	64.7984	56.7589
VPA1226	conserved hypothetical protein	CDS	-1.58377	6.57537e-09	2.58653e-08	228.083	164.83	176.148	53.0875	66.3788	70.8787
VPA1229	hypothetical protein	CDS	3.21522	6.23491e-27	7.78379e-25	12.2572	11.6996	11.7769	114.357	111.35	106.248
VPA1230	glyceraldehyde 3-phosphate dehydrogenase	CDS	-1.13477	2.30646e-12	1.49479e-11	4010.16	4749.02	4845.96	2076.92	2484.18	1634.82
VPA1231	hypothetical protein	CDS	-1.00136	8.2202e-06	2.14621e-05	29.0693	21.7279	20.0858	12.5513	10.4884	12.1626
VPA1232	conserved hypothetical protein	CDS	-1.1229	3.52695e-08	1.26469e-07	39.256	28.8909	27.4555	16.0843	15.9482	11.6034
VPA1241	hypothetical protein	CDS	1.49525	0.00687992	0.0117616	0.828186	0.318358	0.650261	2.60324	1.14942	1.1184
VPA1242	cytosine permease/transport	CDS	-1.52451	3.55321e-13	2.61746e-12	37.6825	45.6047	41.6889	14.2249	17.0976	12.1626
VPA1256	hypothetical protein	CDS	2.17278	3.56459e-24	1.92164e-22	109.486	109.595	91.9758	503.076	463.502	435.478
VPA1278	hypothetical protein	CDS	-2.05755	6.93733e-20	1.52364e-18	1019.33	1043.34	1009.42	227.133	264.079	247.027
VPA1280	conserved hypothetical protein	CDS	-1.26173	3.06214e-16	3.6408e-15	1331.72	1584.7	1694.15	662.99	657.467	602.259
VPA1281	oxidoreductase, Gfo/Idh/MocA family	CDS	-1.06007	2.34625e-10	1.15463e-09	135.326	144.455	151.366	75.7729	77.0109	53.6833
VPA1285	hypothetical protein	CDS	-6.23392	0.000411962	0.000851057	0.414093	0.636715	1.58953	0	0	0
VPA1287	putative transporter	CDS	1.38644	9.3841e-07	2.78587e-06	5.05194	5.41208	8.16439	18.7805	16.5229	13.4208
VPA1300	conserved hypothetical protein	CDS	-1.00221	0.00332955	0.00598757	2.6502	5.57126	5.49109	2.4173	2.87354	1.5378
VPA1301	hypothetical protein	CDS	1.53902	6.06112e-18	9.64455e-17	37.1856	36.5315	35.7643	107.849	109.338	100.936
VPA1303	hypothetical protein	CDS	-1.29416	0.0299233	0.0455717	1.3251	1.91015	1.95078	0.278919	1.43677	0.559201
VPA1304	putative 3-oxoacyl-(acyl carrier protein) reductase	CDS	1.44219	2.88251e-10	1.39679e-09	9.19287	10.665	11.5602	33.6562	26.7239	24.7446
VPA1312	hypothetical protein	CDS	-1.46477	6.75885e-16	7.56225e-15	365.893	283.975	277.589	120.214	121.982	93.5263
VPA1321	cytotoxic necrotizing factor	CDS	-1.18414	7.83723e-10	3.57155e-09	105.677	122.249	117.553	60.1535	56.4651	34.8102
VPA1322	putative zinc finger protein	CDS	-1.53686	2.03338e-09	8.64369e-09	30.6429	28.1746	28.3947	12.2724	11.0631	6.29101
VPA1323	hypothetical protein	CDS	-1.2778	6.29955e-05	0.000145852	9.85542	6.7651	11.2712	6.13621	2.87354	1.9572
VPA1326	hypothetical protein	CDS	-1.75125	1.9173e-09	8.20171e-09	12.5884	13.0527	11.7047	4.36973	3.1609	3.3552
VPA1327	putative exoenzyme T	CDS	-1.63439	1.37285e-07	4.50714e-07	11.429	8.9936	6.64711	2.97513	3.30457	2.3766
VPA1328	hypothetical protein	CDS	-1.60561	0.00485986	0.00852632	1.98765	1.43261	1.87853	0.278919	0.287354	1.2582
VPA1329	putative traA protein	CDS	-2.02457	0.000445374	0.000915132	2.07047	2.06932	2.74555	0.743783	0.287354	0.559201
VPA1333	hypothetical protein	CDS	-1.19641	3.00928e-05	7.26886e-05	14.162	12.3364	13.3665	8.64648	5.60341	2.5164
VPA1334	hypothetical protein	CDS	-1.80105	1.05678e-09	4.70739e-09	20.7875	20.2953	22.1811	8.27459	5.45973	3.91441
VPA1335	putative type III secretion apparatus protein	CDS	-1.46363	0.000292822	0.000615756	4.63784	3.82029	4.33507	1.39459	2.44251	0.838801
VPA1375	hypothetical protein	CDS	1.02973	0.0457862	0.0669846	0.828186	0.397947	0.361256	1.20865	0.718386	1.2582
VPA1390	hypothetical protein	CDS	1.1949	3.58721e-07	1.11811e-06	44.308	31.2786	32.9465	95.948	86.6373	65.1469
VPA1401	maltose ABC transporter, periplasmic maltose-binding protein	CDS	-1.84786	1.85907e-07	6.0235e-07	923.594	1018.74	1006.17	305.974	277.01	235.703
VPA1402	maltose/maltodextrin ABC transporter, ATP-binding protein	CDS	-1.26874	4.85391e-06	1.31204e-05	98.8855	111.664	108.16	47.1373	42.3848	42.4993
VPA1405	putative polysaccharide export-related protein	CDS	-1.46923	0.0148515	0.0238348	2.15328	0.955073	1.58953	0.743783	0.287354	0.559201
VPA1414	conserved hypothetical protein	CDS	-1.21823	3.49848e-05	8.40345e-05	14.7417	9.7099	11.6324	5.85729	2.72987	6.71041
VPA1415	putative transcriptional regulator	CDS	-1.04127	1.30249e-07	4.29695e-07	31.057	29.4481	36.8481	15.8054	18.3907	13.1412
VPA1416	putative oxidoreductase	CDS	-1.01787	2.26163e-06	6.39784e-06	31.2226	37.805	30.779	17.014	16.0918	16.077
VPA1424	PTS system, fructose-specific IIABC component	CDS	-1.15508	0.000786141	0.00155914	4.8863	4.05906	5.63559	2.0454	1.8678	2.6562
VPA1432	putative two-component response regulator	CDS	1.17	1.33766e-05	3.39895e-05	4.63784	3.26316	3.61256	8.73945	8.62063	8.52781
VPA1434	putative hemolysin secretion ATP-binding protein	CDS	-1.31805	3.04668e-06	8.46221e-06	10.9321	10.1874	10.5487	4.18378	4.45399	4.05421
VPA1445	putative secreted calcium-binding protein	CDS	-1.17353	0.0059296	0.0102328	6.45985	3.66111	4.69633	1.48757	2.58619	2.6562
VPA1446	putative transcriptional regulator, LuxR family	CDS	-1.44243	2.15101e-05	5.32866e-05	9.02723	7.79976	10.2597	4.09081	1.8678	3.77461
VPA1448	conserved hypothetical protein	CDS	-1.6538	2.35211e-09	9.86596e-09	90.8521	76.565	79.4763	28.1708	24.8561	25.164
VPA1449	methyl-accepting chemotaxis protein	CDS	-4.70008	2.3169e-31	7.85097e-29	406.557	538.422	428.666	19.6173	16.3792	16.4964
VPA1450	MoxR-related protein	CDS	-1.07447	8.50599e-11	4.45883e-10	172.097	210.275	208.156	88.4172	109.626	82.6219
VPA1457	GGDEF family protein	CDS	2.57601	1.20278e-24	7.13247e-23	36.2746	36.3723	30.5623	223.6	177.729	213.475
VPA1462	methyl-accepting chemotaxis protein	CDS	-5.80868	2.01279e-29	4.68441e-27	154.208	186.478	186.408	3.44	3.1609	2.6562
VPA1469	outer membrane lipoprotein	CDS	-1.15838	1.23383e-11	7.27116e-11	2290.18	2437.35	2118.04	1045.02	1198.99	822.864
VPA1484	hypothetical protein	CDS	1.70293	2.63115e-07	8.40551e-07	2.6502	3.42234	2.02303	8.64648	7.90224	9.78601
VPA1485	ferredoxin-type protein NapH	CDS	1.55181	8.21985e-08	2.80136e-07	8.94441	4.61618	3.46806	16.0843	14.6551	18.873
VPA1486	ferredoxin-type protein	CDS	1.53589	4.81384e-12	2.98912e-11	12.9197	11.62	9.39266	26.3113	32.7584	39.7033
VPA1493	ATP-dependent protease LA-related protein	CDS	1.33502	2.29254e-12	1.4878e-11	797.544	886.387	941.505	2098.31	2134.32	2391.14
VPA1498	putative L-lactate permease	CDS	1.59305	0.0162776	0.0259391	78.6777	93.6767	98.9119	224.344	306.607	288.408
VPA1499	L-lactate dehydrogenase	CDS	2.13311	0.00244425	0.00449265	36.1089	49.0271	43.2062	165.492	206.177	192.085
VPA1500	conserved hypothetical protein	CDS	-1.36636	0.000247486	0.000525548	13.3338	13.5302	12.4995	4.09081	7.32753	4.05421
VPA1503	CsuE	CDS	1.35146	2.7343e-05	6.6589e-05	2.6502	3.97947	2.09528	6.88	7.32753	8.10841
VPA1504	CsuD	CDS	2.08189	4.05719e-16	4.66036e-15	8.36468	9.47114	7.87538	37.1892	38.2181	33.4122
VPA1505	CsuC	CDS	2.866	1.05157e-11	6.27505e-11	1.40792	1.91015	1.44502	11.6216	14.9424	8.38801
VPA1506	CsuB	CDS	3.70755	6.09614e-17	8.01111e-16	1.24228	1.19384	2.16754	24.5448	20.1148	16.2168
VPA1507	CsuA	CDS	5.27185	1.68475e-25	1.37801e-23	1.40792	1.67138	1.51728	66.8475	56.0341	55.7803
VPA1508	hypothetical protein	CDS	2.0888	0.0469987	0.0685826	0.165637	0.159179	0	0.464865	0.287354	0.699001
VPA1512	ScrB (extracellular solute binging protein)	CDS	-1.59131	1.50183e-14	1.37013e-13	68.2426	84.0464	69.2166	25.2886	27.0113	21.1098
VPA1515	putative two-component sensor histidine kinase	CDS	1.30542	9.49256e-08	3.20062e-07	7.03958	9.15278	6.35811	17.9438	18.678	19.1526
VPA1516	putative two-component response regulator	CDS	-1.00523	0.00102396	0.00199821	6.87395	4.45701	6.93611	3.34702	2.29883	3.3552
VPA1521	hypothetical protein	CDS	-1.24035	0.000837816	0.00165402	4.30657	4.37742	5.20209	2.13838	0.574709	3.0756
VPA1524	conserved hypothetical protein	CDS	-1.02621	0.0011916	0.00229143	97.0635	75.8487	68.4941	46.1146	32.04	39.7033
VPA1526	hypothetical protein	CDS	-1.49268	7.52111e-13	5.29923e-12	126.216	109.913	133.159	41.0011	46.1204	44.3167
VPA1528	hypothetical protein	CDS	1.09214	1.68083e-07	5.48033e-07	14.2448	11.6996	10.9822	28.1708	31.7526	18.5934
VPA1531	putative serine protease	CDS	1.68041	2.11375e-16	2.58444e-15	49.1115	46.321	45.0847	178.322	155.315	116.034
VPA1544	putative flagellar biosynthetic protein FliR	CDS	-3.33695	0.000517802	0.00105382	1.65637	0.716304	1.58953	0.185946	0.143677	0
VPA1548	lateral flagellin LafA	CDS	-1.41614	6.99196e-11	3.73535e-10	33.4587	38.5213	31.068	12.4584	11.2068	14.9586
VPA1550	flagellar distal capping protein homolog LafB	CDS	-2.53568	1.21576e-10	6.22848e-10	11.8431	11.9384	11.5602	1.85946	2.58619	1.6776
VPA1551	LafC	CDS	-1.61823	0.00699359	0.0119344	2.56738	2.46727	1.66178	0.929729	0.862063	0.2796
VPA1552	LafD	CDS	-1.89155	0.00882256	0.014727	1.24228	1.19384	0.794763	0.371892	0.287354	0.1398
VPA1555	flagellar-specific transcription initiation factor sigma, LafS	CDS	-1.38994	0.000119585	0.000264727	3.80966	4.05906	3.32356	1.30162	1.72413	1.2582
VPA1556	chemotaxis LafT protein	CDS	-1.38136	0.000610582	0.00122685	3.72684	5.09372	5.9246	1.30162	1.14942	3.3552
VPA1558	hypothetical protein	CDS	-1.51876	1.81047e-10	9.04205e-10	52.7555	51.8923	51.2261	19.5243	21.9826	12.7218
VPA1559	hypothetical protein	CDS	-1.4841	1.37822e-12	9.20881e-12	59.0497	58.6574	56.5004	25.1957	22.27	14.2596
VPA1561	hypothetical protein	CDS	1.33008	0.00400702	0.00711425	1.07664	2.06932	0.794763	2.78919	3.1609	4.05421
VPA1570	hypothetical protein	CDS	-2.72594	5.59849e-18	9.00313e-17	183.775	166.342	165.744	30.4021	28.5918	18.4536
VPA1572	hypothetical protein	CDS	3.9942	9.07654e-28	1.30482e-25	87.8706	81.8975	82.2941	1540.84	1402.72	1072.97
VPA1577	hypothetical protein	CDS	1.55069	3.69181e-11	2.04602e-10	15.073	12.0976	8.74239	43.9762	36.6377	23.4864
VPA1578	hypothetical protein	CDS	2.03654	3.87658e-18	6.45281e-17	33.7072	31.9949	23.4816	127.094	128.878	109.324
VPA1579	putative outer membrane protein	CDS	1.72274	4.91299e-16	5.53615e-15	86.6283	84.4443	76.2973	265.996	277.584	272.89
VPA1580	hypothetical protein	CDS	1.83026	7.86264e-12	4.76378e-11	7.70213	9.86908	5.12983	29.2865	24.8561	26.1426
VPA1582	hypothetical protein	CDS	1.25348	7.5654e-07	2.2701e-06	36.9371	35.5765	29.334	91.9502	80.3155	69.9001
VPA1586	putative ferredoxin-NADP reductase	CDS	1.0359	6.60386e-10	3.04754e-09	16.9778	18.4647	19.2911	34.493	39.2239	38.8645
VPA1587	conserved hypothetical protein	CDS	1.56982	1.1288e-07	3.75528e-07	3.5612	4.37742	7.15287	17.6649	14.9424	12.3024
VPA1592	hypothetical protein	CDS	-1.26773	1.91149e-12	1.2525e-11	84.1437	71.3917	68.7109	35.4227	27.0113	30.1968
VPA1594	D-alanyl-D-alanine carboxypeptidase	CDS	1.87167	2.1113e-14	1.86518e-13	31.4711	36.6111	27.9612	132.579	133.045	85.2781
VPA1600	hypothetical protein	CDS	1.27992	9.20819e-13	6.35861e-12	56.151	52.6086	37.4984	126.629	115.66	112.26
VPA1602	capsular polysaccharide transport protein	CDS	2.2212	1.4033e-22	4.85932e-21	23.1064	19.1015	21.6754	96.4129	107.039	94.6447
VPA1603	putative phosphatase	CDS	2.63628	4.54671e-23	1.73948e-21	10.4351	10.1079	12.355	76.4237	69.3961	58.8559
VPA1604	putative tyrosine kinase	CDS	2.09658	1.1395e-22	3.97486e-21	37.6825	36.6111	34.6083	149.407	165.372	151.124
VPA1608	hypothetical protein	CDS	-1.28777	1.55507e-14	1.41598e-13	59.2153	53.7228	52.4544	22.4994	22.9883	22.2282
VPA1609	proton/glutamate symporter	CDS	-2.91302	2.61485e-21	7.38384e-20	3339.41	4676.75	4266.72	523.53	612.065	495.312
VPA1614	putative membrane protein, suppressor for copper-sensitivity A	CDS	-1.3827	1.50359e-08	5.64322e-08	29.8975	32.6316	21.3864	10.6919	12.9309	8.52781
VPA1615	putative outer membrane protein	CDS	-1.07766	5.31389e-09	2.11308e-08	31.057	26.742	29.2617	15.4335	14.3677	11.184
VPA1630	sodium/dicarboxylate symporter	CDS	-1.36779	6.2856e-13	4.50437e-12	746.196	926.5	859.139	319.548	343.819	317.766
VPA1631	putative type IV pilin	CDS	-1.54096	5.80967e-06	1.55449e-05	5.30039	4.69577	5.7801	1.95243	2.01148	1.398
VPA1632	putative pyridoxine kinase	CDS	-5.23957	5.47793e-20	1.23749e-18	1252.14	1513.23	1325.66	30.4021	37.3561	40.9615
VPA1633	hypothetical protein	CDS	-7.02529	2.05073e-16	2.51386e-15	414.176	438.537	372.672	1.58054	4.31031	4.05421
VPA1634	putrescine transport protein	CDS	-8.33211	1.37361e-16	1.74235e-15	7311.89	9992.05	7768.02	23.2432	25.5745	29.2182
VPA1635	ornithine decarboxylase, inducible	CDS	-8.43974	8.83899e-18	1.3483e-16	17224.7	21640.5	18468.3	51.7859	49.1376	64.3081
VPA1636	hypothetical protein	CDS	-6.11647	1.81292e-19	3.65979e-18	309.493	311.513	287.632	4.18378	5.17238	3.77461
VPA1637	conserved hypothetical protein	CDS	-2.06324	1.06426e-19	2.24394e-18	109.321	111.107	103.247	30.3092	20.4022	26.1426
VPA1639	putative secreted ribonuclease	CDS	-1.23774	8.17692e-14	6.631e-13	211.436	249.672	236.767	103.851	89.9419	101.914
VPA1646	putative recombinase	CDS	-1.40896	3.81455e-06	1.04966e-05	10.7664	10.665	7.73088	4.27675	3.30457	3.2154
VPA1648	hypothetical protein	CDS	2.48449	8.57758e-25	5.35421e-23	48.5317	49.823	51.5151	277.431	297.699	263.943
VPA1649	putative TagE protein	CDS	-1.88754	2.02867e-09	8.63346e-09	12.5056	17.1913	12.2105	2.97513	5.17238	3.3552
VPA1653	putative ferrichrome ABC transporter (permease)	CDS	1.20887	0.0110458	0.0180897	0.662549	0.955073	1.58953	2.13838	1.43677	4.05421
VPA1656	ferric vibrioferrin receptor	CDS	1.27987	7.87829e-05	0.00017874	5.05194	3.0244	8.81465	11.7146	11.0631	18.873
VPA1657	ferric siderophore receptor homolog	CDS	1.80681	5.77519e-07	1.75963e-06	3.39556	3.82029	8.09213	16.9211	19.5401	17.8944
VPA1661	putative AcsD	CDS	1.08506	0.000117616	0.000260611	1.98765	1.98973	2.60104	5.76432	4.16664	3.91441
VPA1670	putative collagenase family protease	CDS	-2.68683	2.81744e-13	2.12158e-12	25.7566	21.0116	22.8314	3.99784	3.59193	3.0756
VPA1671	ABC-type arabinose transport system, permease component	CDS	-3.24867	3.20846e-22	1.00138e-20	123.317	166.262	113.362	13.574	12.3562	16.4964
VPA1672	L-arabinose transport ATP-binding protein	CDS	-3.35541	2.43984e-22	8.03792e-21	215.66	301.087	228.603	26.5903	22.4136	23.4864
VPA1673	L-arabinose-binding periplasmic protein precursor	CDS	-3.31462	2.8343e-22	9.14688e-21	215.577	315.333	223.401	27.7989	26.5803	21.1098
VPA1674	L-ribulokinase	CDS	-3.33401	3.52376e-19	6.76791e-18	50.4366	77.4405	53.1046	4.64865	7.32753	6.29101
VPA1675	sugar isomerase SgaE, AraD/FucA family	CDS	-3.02603	8.45796e-15	8.02491e-14	19.3796	26.2645	19.7968	2.4173	1.72413	3.91441
VPA1676	putative L-arabinose isomerase	CDS	-2.07696	2.87341e-20	6.715e-19	87.9534	108.719	94.4323	26.0324	23.132	19.4322
VPA1677	hypothetical protein	CDS	-1.19832	7.05692e-09	2.75994e-08	24.2659	26.8216	24.8544	12.6443	11.6378	8.52781
VPA1681	putative organic hydroperoxide resistance protein	CDS	-1.07135	5.56859e-05	0.000129943	9.19287	13.0527	16.9068	5.95027	6.8965	5.87161
VPA1683	alkyl hydroperoxide reductase c22 protein	CDS	-1.12387	5.98412e-05	0.000138888	15.1558	16.6342	29.1172	9.66918	9.05166	9.22681
VPA1684	alkyl hydroperoxide reductase, subunit F	CDS	-1.08442	0.00120951	0.00232399	15.3214	13.9281	43.2785	11.5286	10.7758	12.0228
VPA1690	RNA polymerase sigma-70 factor, ECF subfamily	CDS	-1.09167	0.0235345	0.0364266	1.98765	1.11425	2.23979	1.11567	0.574709	0.699001
VPA1691	hypothetical protein	CDS	-1.50074	4.20737e-10	1.99598e-09	22.4439	24.5931	27.0942	8.73945	9.91372	7.54921
VPA1697	putative transcriptional regulator	CDS	-1.12374	0.000929793	0.00182345	7.95059	3.50193	7.29737	2.23135	3.1609	3.3552
VPA1700	mannonate dehydratase	CDS	-1.28002	2.2722e-09	9.55615e-09	23.4377	24.9115	32.224	11.8076	11.0631	10.2054
VPA1702	putative dicarboxylate-binding periplasmic protein	CDS	-3.60162	3.68284e-19	7.01662e-18	66.5862	87.4687	81.2826	6.78702	7.32753	5.17261
VPA1703	putative small integral C4-dicarboxylate membrane transport protein	CDS	-4.77488	2.33198e-17	3.27305e-16	23.272	30.3236	22.6869	1.20865	1.43677	0
VPA1704	putative integral membrane protein, possible transporter	CDS	-4.63644	1.10853e-17	1.64339e-16	46.5441	70.4366	63.5811	3.44	2.15516	1.2582
VPA1705	mannonate oxidoreductase	CDS	-4.21766	5.46945e-24	2.79001e-22	86.4627	113.494	106.498	5.29946	5.45973	5.73181
VPA1706	putative uronate isomerase	CDS	-3.90684	9.02294e-05	0.000203445	102.529	138.406	128.607	7.71675	9.33901	7.68901
VPA1707	putative 2-dehydro-3-deoxygluconokinase	CDS	-4.18127	1.51379e-24	8.86598e-23	56.3995	67.9693	63.3643	3.06811	4.16664	3.2154
VPA1708	4-hydroxy-2-oxoglutarate aldolase/2-deydro-3-deoxyphosphogluconate aldolase	CDS	-4.26719	2.8688e-23	1.15336e-21	57.9731	70.6754	64.6648	3.34702	2.58619	4.05421
VPA1715	ABC transporter, ATP-binding protein	CDS	1.10081	1.46241e-14	1.34451e-13	109.321	130.367	117.408	230.945	255.889	279.461
VPA1717	transcriptional regulator, AsnC family	CDS	-1.25867	1.46976e-10	7.40969e-10	52.8383	60.1696	60.3297	28.8216	21.2642	21.8088
VPA1718	hypothetical protein	CDS	-1.05221	1.06522e-11	6.34847e-11	112.882	121.613	122.466	59.9675	58.1892	53.8231
VPA1719	hypothetical protein	CDS	-1.69552	2.51351e-19	4.96837e-18	265.434	316.686	285.103	97.2497	94.9706	75.2125
VPA1720	putative acetyltransferase	CDS	1.32671	5.29653e-08	1.86124e-07	6.04576	8.75483	6.79161	19.1524	21.6952	13.281
VPA1721	hypothetical protein	CDS	1.05478	2.3676e-07	7.58399e-07	8.36468	7.24263	4.98533	14.0389	14.0804	14.5392
VPA1723	putative ribosomal protein N-acetyltransferase	CDS	-1.58134	9.99802e-10	4.47459e-09	25.0941	29.1297	25.5047	10.32	8.62063	7.40941
VPA1725	conserved hypothetical protein	CDS	3.41841	1.47826e-16	1.86107e-15	173.754	175.415	155.918	1816.23	1829.73	1754.07
VPA1726	putative proline dehydrogenase	CDS	3.5371	1.03734e-22	3.64529e-21	486.974	490.589	462.48	5287.93	5824.53	5604.45
VPA1728	hypothetical protein	CDS	6.96398	1.36952e-06	3.97613e-06	0	0	0	1.30162	0.574709	2.6562
VPA1729	transcriptional regulator, LuxR family	CDS	1.37792	7.13073e-07	2.14782e-06	7.20522	8.43647	5.7801	18.5946	19.6838	17.3352
VPA1730	pyridoxamine 5'-phosphate oxidase	CDS	-2.13121	5.00216e-21	1.34069e-19	252.845	280.075	237.128	61.0832	63.5053	51.0271
VPA1743	GckR family protein	CDS	-2.05375	8.12572e-10	3.69238e-09	12.2572	14.9628	17.9183	3.62594	4.02296	3.2154
VPA1744	putative PTS system, sucrose-specific IIBC component	CDS	-2.26915	1.29474e-13	1.01693e-12	30.5601	42.9783	38.2931	7.71675	9.05166	6.43081
VPA1745	putative outer membrane protein	CDS	-1.1094	4.7706e-05	0.000112372	9.44133	9.07319	10.4042	3.99784	5.0287	4.47361
VPVV882_gp01	hypothetical protein	CDS	3.36763	1.85815e-10	9.25952e-10	0.331275	0.477536	0.722512	7.06594	3.01722	6.01141
VPVV882_gp04	putative phage terminase large subunit	CDS	3.83496	5.67816e-25	3.96135e-23	345.271	359.505	319.784	3841.08	4007.59	6772.9
VPVV882_gp05	putative phage-related protein	CDS	3.40248	1.36872e-23	6.36589e-22	138.307	133.71	130.702	1196.38	1163.5	1899.19
VPVV882_gp06	portal protein	CDS	3.14678	9.66407e-25	5.80333e-23	483.909	554.977	495.282	3937.68	4236.32	5414.46
VPVV882_gp07	putative phage-related protein	CDS	3.35231	8.65978e-24	4.23526e-22	1437.32	1826.5	1538.59	13811.9	15064.5	20170.5
VPVV882_gp10	hypothetical protein	CDS	3.39947	3.32551e-26	3.42961e-24	270.237	297.903	302.371	2714.9	2706.3	3765.66
VPVV882_gp11	hypothetical protein	CDS	3.45216	3.85575e-25	2.85807e-23	305.932	346.134	314.509	2913.12	3057.31	4609.35
VPVV882_gp14	putative phage-related protein	CDS	2.92045	5.25844e-18	8.52059e-17	37.7653	43.3762	30.5623	254.002	250.573	340.973
VPVV882_gp16	phage baseplate assembly protein V	CDS	2.66376	1.59466e-18	2.76098e-17	3.72684	5.09372	4.26282	28.0778	30.3159	24.7446
VPVV882_gp17	putative phage-related protein	CDS	2.79396	5.85997e-23	2.20632e-21	31.8024	38.3621	32.1518	220.532	227.01	262.405
VPVV882_gp18	putative phage-related protein	CDS	2.71374	2.85285e-23	1.15336e-21	46.0472	48.1516	48.5528	275.107	301.004	361.104
VPVV882_gp19	baseplate assembly protein	CDS	2.89724	1.81703e-21	5.19278e-20	174.085	221.736	198.041	1203.35	1305.02	1916.94
VPVV882_gp20	phage tail protein I	CDS	2.81226	6.12601e-23	2.27045e-21	160.917	191.89	168.996	1058.12	1183.61	1424
VPVV882_gp21	putative pyocin R2_PP	CDS	2.91345	6.08816e-22	1.82799e-20	150.067	198.655	161.048	1128.23	1191.08	1522
VPVV882_gp22	hypothetical protein	CDS	2.97962	9.09362e-25	5.53079e-23	144.684	165.625	146.67	1107.87	1114.65	1382.48
VPVV882_gp23	hypothetical protein	CDS	3.09901	3.65583e-21	9.9674e-20	97.2291	128.378	96.4553	754.754	816.23	1189.14
VPVV882_gp24	hypothetical protein	CDS	2.75011	1.85441e-22	6.329e-21	286.221	319.631	287.777	1754.21	1915.65	2342.77
VPVV882_gp25	hypothetical protein	CDS	2.48971	5.44818e-23	2.06769e-21	534.926	612.44	559.586	3388.21	3480.87	2718.27
VPVV882_gp26	hypothetical protein	CDS	2.44662	7.62443e-15	7.30713e-14	124.725	150.106	108.81	804.216	855.166	431.284
VPVV882_gp27	hypothetical protein	CDS	2.69472	2.76651e-19	5.37883e-18	166.051	203.43	142.118	1083.97	1114.07	1113.93
VPVV882_gp28	major tail sheath protein	CDS	3.15225	2.19361e-20	5.25579e-19	1044.43	1389.15	1015.42	8467.32	8959.71	13236.4
VPVV882_gp29	major tail tube protein	CDS	3.30594	7.25717e-25	4.71617e-23	779.655	920.053	771.643	7233.85	7851.96	9355.85
VPVV882_gp30	putative phage-related protein	CDS	2.6138	1.00649e-19	2.14115e-18	241.913	325.521	255.625	1439.87	1566.94	2031.86
VPVV882_gp31	phage-related tail protein	CDS	2.90745	1.03417e-20	2.60964e-19	889.141	1120.62	856.682	5479.17	6212.74	9815.51
VPVV882_gp32	phage protein U-like	CDS	2.67591	2.58448e-23	1.06616e-21	96.2353	121.215	108.666	567.879	663.645	853.48
VPVV882_gp33	phage tail X	CDS	2.1548	5.051e-12	3.12411e-11	2.48456	3.66111	3.32356	13.3881	17.3849	11.7432
VPVV882_gp35	tail protein	CDS	2.32127	6.12803e-21	1.61508e-19	96.4009	117.792	92.048	474.441	489.364	566.89
VPVV882_gp36	hypothetical protein	CDS	1.89032	2.58552e-09	1.08259e-08	12.5056	18.7831	9.1759	48.9967	56.1778	44.5963
VPVV882_gp37	DNA adenine methylase	CDS	2.67866	5.9641e-25	4.10054e-23	322.496	406.622	359.811	2168.5	2345.53	2458.53
VPVV882_gp38	p26	CDS	2.61468	1.54054e-23	6.96032e-22	180.048	209.4	173.62	1091.59	1044.96	1312.3
VPVV882_gp39	hypothetical protein	CDS	2.97738	3.66368e-23	1.42463e-21	114.373	134.267	114.446	781.995	884.333	1193.89
VPVV882_gp42	hypothetical protein	CDS	2.01244	8.44447e-10	3.82257e-09	1.73919	1.5122	1.22827	6.41513	4.74135	6.85021
VPVV882_gp56	transcriptional regulator	CDS	1.7963	3.29085e-15	3.30059e-14	40.664	40.0335	33.8858	108.778	124.712	164.964
VPVV882_gp57	putative replication protein RepA	CDS	2.17894	1.23437e-21	3.59254e-20	412.437	416.65	405.835	1576.36	1836.34	2179.9
VPVV882_gp60	putative phage-related protein	CDS	2.10976	8.64141e-20	1.85497e-18	90.7692	93.7563	78.1035	304.114	345.544	484.408
VPVV882_gp61	TraR/DksA family transcriptional regulator	CDS	2.09306	1.02982e-17	1.55094e-16	11.6774	11.9384	10.2597	37.654	51.5801	55.9201
VPVV882_gp62	antitermination protein Q	CDS	1.73788	6.94642e-17	9.02844e-16	27.9099	22.7626	21.2419	71.5891	76.1489	92.2681
VPVV882_gp69	putative phage-related protein	CDS	3.09098	5.02887e-25	3.56074e-23	142.2	149.628	127.234	1003.55	1081.6	1485.94
VPVV882_gp70	conserved putative phage-related protein	CDS	3.14616	3.44952e-26	3.48181e-24	305.684	328.863	305.767	2558.89	2634.32	3131.8
VPVV882_gp71	putative phage-related protein	CDS	2.72297	1.83426e-23	8.05714e-22	411.526	470.373	369.204	2541.6	2615.21	3103.42

## Sheet: parent vs luxO+
Locustag	Description	FeatureType	logFC	PValue	FDR	strain 882-A	strain 882-B	strain 882-C	luxO+ -A	luxO+ -B	luxO+ -C
VP0006	amino acid ABC transporter, ATP-binding protein	CDS	-1.03716	5.4299e-12	4.20219e-11	69.402	75.212	74.5632	37.0925	34.1923	35.3902
VP0007	amino acid ABC transproter, permease protein	CDS	-1.3674	5.62552e-11	3.74824e-10	45.4674	49.3454	48.4083	22.4024	14.4975	18.1066
VP0008	amino acid ABC transporter, periplasmic amino acid-binding portion	CDS	-1.88437	1.77009e-10	1.07934e-09	671.162	746.469	777.206	251.935	182.724	159.197
VP0010	hypothetical protein	CDS	-1.91915	0.0306239	0.0517307	0.579731	0.0795894	1.51728	0.0918131	0.136769	0.352726
VP0015	hypothetical protein	CDS	1.11484	0.0458524	0.0741391	0.662549	0.159179	0.433507	0.459066	1.23092	1.17575
VP0022	glycyl-tRNA synthetase, alpha chain	CDS	-1.18384	3.07418e-13	2.87085e-12	395.293	457.082	416.745	196.021	194.075	168.486
VP0024	NADH dehydrogenase subunit II-related protein	CDS	1.12318	2.10762e-05	6.17577e-05	264.688	217.757	310.536	572.547	569.37	585.643
VP0025	conserved hypothetical protein	CDS	1.03123	0.000687171	0.00159022	35.3636	30.6419	24.0596	49.3955	79.3261	55.8484
VP0026	hypothetical protein	CDS	1.30248	5.33394e-10	3.00525e-09	36.8543	44.4905	37.0649	96.6792	108.321	87.241
VP0029	fatty oxidation complex, beta subunit	CDS	1.49232	7.36383e-07	2.6893e-06	154.705	192.765	183.446	470.726	548.991	474.417
VP0030	fatty oxidation complex, alpha subunit	CDS	1.38412	1.27776e-09	6.78799e-09	350.489	383.939	414.722	922.814	1129.85	947.306
VP0035	ketol-acid reductoisomerase	CDS	1.06961	1.4759e-10	9.08128e-10	651.617	788.572	786.599	1543.01	1504.19	1626.66
VP0036	conserved hypothetical protein	CDS	-1.11144	5.97455e-06	1.89714e-05	65.5924	57.6227	68.2774	40.6732	21.1992	25.8666
VP0042	cytochrome c5	CDS	-1.39223	2.39928e-12	1.98989e-11	380.8	315.094	266.246	125.784	116.527	124.042
VP0045	hypothetical protein	CDS	1.43587	0.000925791	0.0020994	1.15946	0.795894	0.794763	2.01989	2.18831	3.29211
VP0051	hypothetical protein	CDS	-1.42841	7.25047e-14	7.57626e-13	224.604	239.325	239.151	86.0289	88.2161	87.0059
VP0054	hypothetical protein	CDS	-1.53448	1.678e-09	8.82533e-09	21.1188	25.4686	23.6984	6.3351	10.1209	8.11271
VP0055	putative RNA polymerase ECF-type sigma factor	CDS	1.87354	3.60814e-07	1.37156e-06	2.15328	1.75097	1.66178	6.51873	6.01784	7.87756
VP0056	hypothetical protein	CDS	2.16083	1.44314e-10	8.89125e-10	3.64402	2.62645	2.60104	13.772	12.1725	13.6388
VP0060	putative multidrug transmembrane resistance signal peptide protein	CDS	-5.6628	2.1729e-11	1.54546e-10	143.525	236.858	231.132	2.93802	4.92369	4.46787
VP0061	putative multidrug transmembrane resistance signal peptide protein	CDS	-5.73049	1.90021e-11	1.36792e-10	66.5034	90.3339	102.741	1.28538	2.18831	1.52848
VP0071	sensory box/GGDEF family protein	CDS	-1.8144	3.52015e-19	8.78927e-18	119.424	105.695	107.221	30.6656	28.448	35.2726
VP0072	transcriptional regulator AsnC	CDS	-1.87945	7.60112e-20	2.13371e-18	90.438	104.421	101.007	28.7375	23.6611	27.7478
VP0074	hypothetical protein	CDS	-1.64756	3.12151e-07	1.20004e-06	16.7294	12.3364	10.1874	4.77428	3.9663	3.64484
VP0079	conserved hypothetical protein	CDS	-3.18659	9.02485e-05	0.000239317	21.9469	20.2953	444.345	15.7919	16.6858	21.1636
VP0081	putative hyperosmotically inducible periplasmic protein	CDS	1.25353	0.0279436	0.047771	4.55503	3.89988	4.04607	4.2234	19.0109	7.40726
VP0086	hypothetical protein	CDS	-1.13617	0.0404073	0.0661614	1.15946	1.59179	1.30052	0.367252	1.09415	0.470302
VP0087	hypothetical protein	CDS	-2.41336	1.33529e-06	4.69926e-06	7.61932	9.23237	10.7654	1.00994	2.59861	1.76363
VP0110	cytochrome c4	CDS	-1.37183	6.53049e-15	8.17431e-14	1265.63	1293.65	1143.52	527.466	501.259	401.873
VP0116	adenosine deaminase	CDS	-1.3672	9.92064e-14	1.00902e-12	224.024	283.02	269.425	114.766	95.4648	90.4155
VP0117	GGDEF family protein	CDS	-3.27982	4.02028e-25	3.23258e-23	173.339	152.573	146.453	13.9556	17.6432	17.2836
VP0149	hypothetical protein	CDS	-3.75621	3.86513e-23	2.10761e-21	830.837	761.67	606.982	44.4375	63.3241	55.4956
VP0151	hypothetical protein	CDS	1.29824	1.02313e-15	1.40281e-14	280.59	312.388	303.672	775.821	738.553	690.756
VP0156	xanthine/uracil permease family protein	CDS	-1.20635	1.9235e-10	1.16243e-09	111.06	148.991	154.401	55.7306	68.3846	55.8484
VP0162	hypothetical protein	CDS	1.72263	7.17518e-11	4.68213e-10	25.0941	23.3993	28.9005	86.7634	74.8127	93.9428
VP0163	putative TonB2 protein	CDS	1.85609	6.10911e-09	2.98779e-08	15.4043	8.03853	18.2073	45.7229	48.2795	57.3768
VP0164	TonB system transport protein ExbD2	CDS	2.14787	1.26513e-10	7.866e-10	4.38939	3.26316	7.80313	22.4024	20.7889	25.9842
VP0165	TonB system transport protein ExbB2	CDS	2.35729	3.35695e-15	4.32755e-14	5.13476	5.17331	7.22512	29.472	28.1744	32.686
VP0166	putative TolR	CDS	2.10135	2.43241e-17	4.40433e-16	21.2844	22.1258	20.4471	104.3	89.8573	79.5986
VP0167	hypothetical protein	CDS	1.59794	7.54992e-12	5.74909e-11	15.5699	12.4955	16.5455	46.3656	45.6809	43.1502
VP0168	hypothetical protein	CDS	2.05811	9.26042e-17	1.52012e-15	59.2982	65.1837	63.5811	257.995	293.37	232.212
VP0172	putative binding protein component of ABC transporter	CDS	1.28435	8.59109e-13	7.56143e-12	96.815	81.3403	91.759	199.51	242.902	215.398
VP0173	oligopeptide ABC transporter, ATP-binding protein	CDS	1.03882	1.7243e-09	9.04876e-09	57.9731	54.8371	59.4627	110.268	122.955	120.985
VP0176	putative alpha helix protein	CDS	-1.00798	1.01938e-11	7.60366e-11	278.105	312.229	288.427	165.355	149.078	122.279
VP0177	ribonuclease PH	CDS	-1.17102	5.38784e-12	4.18329e-11	102.861	128.776	121.599	51.4153	52.109	53.3793
VP0178	orotate phosphoribosyltransferase	CDS	-1.53503	2.14248e-11	1.52611e-10	68.0769	95.9052	84.6784	33.6954	26.9435	24.8084
VP0208	putative integral membrane protein	CDS	-1.10534	1.36284e-05	4.11183e-05	227.834	216.404	480.904	123.764	153.455	153.318
VP0214	ADP glyceromanno-heptose 6-epimerase GmhD	CDS	-1.24902	2.02945e-13	1.94499e-12	390.738	490.191	456.917	211.629	183.544	167.427
VP0237	UTP-glucose-1-phosphate uridylyltransferase	CDS	1.19239	2.70115e-15	3.5204e-14	93.3366	90.0156	88.5077	217.781	206.932	196.469
VP0239	triosephosphate isomerase	CDS	-1.28405	4.70839e-11	3.17281e-10	774.52	902.703	867.809	432.532	322.638	289.353
VP0244	GlpX protein	CDS	-1.54942	1.934e-11	1.38803e-10	184.271	255.243	236.695	80.8874	90.6779	59.6108
VP0245	hypothetical protein	CDS	-1.16349	0.00843083	0.0162258	1.73919	1.91015	1.73403	0.550879	0.957384	0.940604
VP0250	protease HslVU, subunit HslV	CDS	-1.1438	1.87923e-08	8.63028e-08	87.1252	91.5278	91.9758	47.1001	38.7057	36.3308
VP0254	hypothetical protein	CDS	-1.31056	6.85999e-06	2.15951e-05	78.5121	65.5021	61.1968	26.9012	32.004	23.9854
VP0255	ribosomal protein L31	CDS	-1.69148	7.44836e-16	1.04852e-14	155.285	159.577	139.662	42.5095	51.562	46.9126
VP0256	ribosomal protein S10	CDS	-1.14467	7.36236e-10	4.03781e-09	851.79	669.745	677.716	290.221	344.111	360.604
VP0257	ribosomal protein L3	CDS	-1.27437	1.2475e-11	9.16119e-11	1722.05	1508.94	1596.17	642.6	667.433	685.583
VP0258	ribosomal protein L4	CDS	-1.37078	1.98492e-12	1.66663e-11	1289.16	1262.77	1507.67	518.652	560.48	490.76
VP0259	ribosomal protein L23	CDS	-1.00462	1.84999e-10	1.12086e-09	683.005	694.258	699.103	331.813	355.6	347.553
VP0271	ribosomal protein S8	CDS	-1.01318	2.65198e-11	1.85835e-10	953.408	1028.93	974.669	508.645	477.051	479.238
VP0272	ribosomal protein L6	CDS	-1.00796	3.23907e-11	2.221e-10	1314.41	1392.5	1388.38	726.609	679.195	630.44
VP0273	ribosomal protein L18	CDS	-1.06144	4.47472e-12	3.54392e-11	774.106	836.405	734	403.243	379.124	340.851
VP0281	ribosomal protein S4	CDS	-1.02463	1.23333e-11	9.07119e-11	1657.12	1646.23	1667.63	766.364	789.295	887.812
VP0283	ribosomal protein L17	CDS	-1.10605	2.17943e-14	2.4974e-13	604.328	599.547	531.263	255.791	269.572	280.77
VP0285	peptidyl-prolyl cis-trans isomerase, FKBP-type	CDS	-1.29133	6.17083e-12	4.73696e-11	176.735	196.029	165.166	64.361	67.5639	87.9465
VP0289	conserved hypothetical protein	CDS	-1.28469	3.55675e-05	0.000100916	9.19287	7.32222	7.29737	3.02983	2.18831	4.46787
VP0298	hypothetical protein	CDS	-1.08274	9.93612e-08	4.11317e-07	65.758	69.4815	77.3088	40.2141	31.0466	28.6884
VP0312	hypothetical protein	CDS	-1.23748	7.60519e-08	3.20702e-07	131.019	96.8603	97.9004	48.1101	44.7235	45.149
VP0313	fructose-1,6-bisphosphatase	CDS	-1.18344	6.21149e-14	6.60702e-13	1730.5	1879.34	1959.09	857.718	842.224	752.013
VP0321	hypothetical protein	CDS	-1.17052	1.6924e-11	1.22825e-10	101.37	94.393	89.0857	45.7229	42.672	37.9769
VP0324	arginine repressor	CDS	-1.27785	8.07749e-17	1.34455e-15	241.168	248.478	251.001	99.709	107.911	97.9404
VP0326	hypothetical protein	CDS	-1.15442	3.58955e-08	1.58555e-07	39.8358	39.6355	37.3539	19.648	19.8315	12.9333
VP0327	octaprenyl-diphosphate synthase	CDS	-1.04616	5.49443e-13	4.98386e-12	305.766	276.016	286.042	147.176	137.59	135.329
VP0347	hypothetical protein	CDS	1.19924	7.13613e-13	6.32782e-12	84.9719	88.3442	90.892	215.302	207.616	183.77
VP0352	acetolactate synthase III, large subunit	CDS	1.07292	3.82208e-12	3.07322e-11	444.074	456.604	475.341	972.393	949.451	972.937
VP0353	acetolactate synthase III, small subunit	CDS	1.05902	4.70643e-10	2.67714e-09	77.1042	96.3031	84.9674	177.199	186.69	174.6
VP0356	pyruvate kinase I	CDS	-1.85454	4.49117e-19	1.09825e-17	1471.36	1652.75	1515.18	474.123	408.803	399.639
VP0357	hypothetical protein	CDS	-1.69115	5.55235e-12	4.28298e-11	42.3203	28.7318	26.5162	10.6503	10.668	8.81816
VP0368	mannitol operon repressor	CDS	-1.27019	4.4274e-09	2.22025e-08	39.5873	34.701	39.6659	12.9456	14.0872	20.3406
VP0369	mannitol-1-phosphate 5-dehydrogenase	CDS	-1.59848	7.10691e-14	7.47565e-13	225.846	267.261	305.478	86.3043	76.0436	101.232
VP0370	PTS system, mannitol-specific IIABC component	CDS	-2.54841	4.01242e-12	3.20453e-11	625.198	822.238	929.078	137.903	112.287	155.788
VP0375	putative lipoprotein	CDS	-1.24279	8.31177e-12	6.30897e-11	93.8335	106.491	79.9821	44.9884	39.5263	33.6266
VP0376	hypothetical protein	CDS	4.56319	3.50051e-29	6.91935e-27	38.8419	31.9949	31.8628	706.043	799.552	921.909
VP0377	putative CFA/I fimbrial subunit D	CDS	5.59376	1.00346e-27	1.58681e-25	4.05811	3.58152	5.20209	176.74	200.504	247.732
VP0378	hypothetical protein	CDS	1.26355	7.08833e-06	2.22548e-05	5.96294	6.52633	5.85235	11.9357	18.3271	14.2266
VP0379	putative ABC transporter substrate binding protein	CDS	1.13346	1.2458e-13	1.23384e-12	51.3476	57.3044	50.7203	128.814	120.494	100.174
VP0389	hypothetical protein	CDS	1.41209	1.60099e-10	9.80011e-10	14.4933	10.9037	9.75391	29.6556	29.1318	34.5672
VP0390	hypothetical protein	CDS	1.56011	5.58104e-09	2.74453e-08	3.06429	4.69577	3.03455	9.54856	11.6254	10.8169
VP0391	hypothetical protein	CDS	1.31874	5.26723e-08	2.26955e-07	4.63784	4.21824	3.39581	10.9258	8.75322	10.6994
VP0393	hypothetical protein	CDS	2.18125	2.36881e-23	1.35393e-21	76.0275	79.1118	76.514	363.58	363.259	323.92
VP0394	haemagglutinin associated protein	CDS	1.74009	7.79754e-18	1.54131e-16	52.5898	46.5598	46.602	158.929	161.935	166.017
VP0395	type I restriction enzyme R protein	CDS	1.24431	8.62831e-18	1.69143e-16	336.658	329.102	334.812	773.25	761.941	835.256
VP0400	putative transmembrane protein	CDS	1.71506	1.81385e-17	3.37448e-16	29.0693	30.4827	31.2848	104.208	97.6531	96.4119
VP0408	O-sialoglycoprotein endopeptidase	CDS	-3.80489	9.41864e-06	2.90898e-05	2422.28	124.876	112.856	72.3487	64.0079	53.6144
VP0417	conserved hypothetical protein	CDS	-1.1072	2.18277e-11	1.55016e-10	91.4318	99.6459	103.608	44.2539	40.4837	51.9684
VP0421	methyl-accepting chemotaxis protein	CDS	-1.38299	7.83505e-17	1.30878e-15	454.757	536.751	486.684	206.671	187.647	172.248
VP0434	conserved hypothetical protein	CDS	-1.5577	2.36676e-15	3.11886e-14	1463.9	1762.98	1638.87	661.054	559.112	432.325
VP0438	ribosomal protein L13	CDS	-1.0989	7.35542e-13	6.51009e-12	861.894	765.889	778.651	370.19	393.348	360.016
VP0439	ribosomal protein S9	CDS	-1.02994	2.80685e-11	1.96107e-10	221.954	207.171	191.177	97.5973	109.552	96.7646
VP0470	carbamoyl-phosphate synthase, small subunit	CDS	-1.46226	1.30225e-14	1.55223e-13	867.774	1052.17	1084.85	373.037	381.586	335.913
VP0489	aerobic respiration control protein FexA	CDS	-1.51703	6.17357e-20	1.7433e-18	303.282	308.25	309.885	118.531	105.586	97.5877
VP0494	aspartokinase I/homoserine dehydrogenase, threonine-sensitive	CDS	1.4228	8.8237e-06	2.7413e-05	400.428	327.033	311.764	942.003	884.759	959.181
VP0503	sodium/alanine symporter	CDS	-1.74598	3.04468e-16	4.52789e-15	756.466	1035.06	896.926	255.975	297.199	248.555
VP0513	lysyl-tRNA synthetase, heat inducible	CDS	-1.30656	2.24152e-14	2.56235e-13	1287.91	1550	1588.44	612.302	581.132	595.99
VP0515	conserved hypothetical protein	CDS	2.33005	1.07386e-15	1.45971e-14	5.46603	7.00387	5.70784	29.2884	32.004	30.3345
VP0517	hypothetical protein	CDS	1.11518	1.38705e-05	4.17524e-05	7.70213	5.65085	6.35811	13.5883	14.0872	15.0497
VP0519	hypothetical protein	CDS	2.12231	0.0124218	0.0230192	0.165637	0.0795894	0.144502	0.367252	0.820615	0.705453
VP0529	transcriptional activator HlyU	CDS	-1.00844	1.58481e-12	1.33778e-11	203.734	241.713	205.41	111.92	104.355	107.111
VP0530	hypothetical protein	CDS	-1.11169	0.0115091	0.021445	2.89865	3.0244	2.09528	0.642692	1.91477	1.29333
VP0552	soluble lytic murein transglycosylase	CDS	1.12964	4.89155e-12	3.82929e-11	58.47	50.8576	54.6219	115.685	111.33	131.685
VP0565	hypothetical protein	CDS	1.49578	7.41627e-14	7.69864e-13	23.5205	17.5097	19.5801	56.2814	53.7503	60.7865
VP0566	ferredoxin	CDS	1.05301	1.78605e-08	8.21028e-08	9.52414	8.51606	6.93611	14.5065	15.4549	21.869
VP0573	polyphosphate kinase	CDS	1.48152	9.04106e-18	1.76505e-16	110.894	107.605	110.617	323.274	306.363	289.353
VP0580	antioxidant, AhpC/Tsa family	CDS	-1.7655	1.25969e-16	2.04657e-15	2064.01	2598.91	2535.58	666.93	731.031	719.444
VP0583	malate synthase A	CDS	1.83174	5.52941e-07	2.05254e-06	14.9902	12.4159	18.0628	61.9739	35.9703	63.6083
VP0593	inositol monophosphate family protein	CDS	1.23307	2.41496e-09	1.24528e-08	25.0941	29.2093	28.467	48.7528	60.8623	85.4774
VP0604	nucleoside diphosphate kinase	CDS	-1.14318	1.46597e-14	1.72143e-13	600.352	624.299	514.212	274.062	274.359	238.796
VP0622	sodium/alanine symporter	CDS	1.94678	1.57059e-15	2.09883e-14	140.129	174.221	170.657	626.165	670.032	574.004
VP0623	D-amino acid dehydrogenase, small subunit	CDS	1.75053	1.56623e-12	1.32528e-11	21.5328	14.9628	20.5916	57.6586	68.5213	66.3126
VP0625	hypothetical protein	CDS	2.45014	4.714e-20	1.36361e-18	12.0087	9.94867	11.4157	53.6189	61.2726	67.8411
VP0626	hypothetical protein	CDS	1.84521	1.45579e-19	3.85825e-18	31.968	27.3787	27.889	97.5055	111.467	104.642
VP0627	hypothetical protein	CDS	2.21323	2.0653e-10	1.2371e-09	0.993824	1.03466	1.15602	4.31522	4.92369	5.7612
VP0628	hypothetical protein	CDS	1.66114	4.45609e-17	7.74348e-16	242.741	284.93	267.691	883.885	801.604	829.965
VP0634	hypothetical protein	CDS	1.04865	2.43901e-13	2.30491e-12	211.933	218.154	223.69	503.595	436.157	412.455
VP0639	hypothetical protein	CDS	1.62484	4.19364e-07	1.58145e-06	2.31892	2.14891	2.52879	9.0895	7.38553	5.05575
VP0651	GrpE	CDS	-1.76325	8.90721e-19	2.08157e-17	108.741	120.18	107.221	31.1246	35.9703	32.0981
VP0652	GltP	CDS	-4.4551	1.93131e-21	7.1579e-20	126.133	187.911	190.671	7.98774	7.65907	7.28968
VP0657	putative type IV pilin	CDS	-1.18241	0.00138708	0.0030352	4.05811	5.33249	5.20209	2.93802	2.18831	1.17575
VP0662	conserved hypothetical protein	CDS	-1.66401	1.18274e-10	7.42185e-10	1278.8	1626.97	1316.13	508.094	377.346	446.317
VP0672	conserved hypothetical protein	CDS	-1.86378	2.89115e-14	3.24246e-13	297.153	399.141	319.567	100.903	103.397	74.778
VP0673	xanthine-guanine phosphoribosyltransferase	CDS	-1.23903	1.18911e-09	6.34548e-09	83.564	103.864	100.14	35.2562	42.672	44.2084
VP0678	conserved hypothetical protein	CDS	-1.38681	9.44071e-11	6.02749e-10	44.8877	42.0232	32.513	14.4147	16.1388	15.1672
VP0689	sodium-driven polar flagellar protein MotA	CDS	-1.47664	9.88229e-16	1.35889e-14	117.188	105.695	86.8459	39.1124	35.1497	36.8011
VP0690	sodium-driven polar flagellar protein MotB	CDS	-1.40503	8.0973e-13	7.14007e-12	137.562	117.394	120.659	49.6709	42.3984	49.4993
VP0696	minor nuclease C1B isoform precursor	CDS	-4.03076	2.14398e-20	6.60457e-19	99.2996	121.931	126.367	6.05967	8.88999	6.58423
VP0699	GGDEF family protein	CDS	-2.22985	3.12499e-22	1.4119e-20	287.298	248.637	255.625	52.2417	58.8107	57.8471
VP0704	lipoprotein YaeC	CDS	1.15336	3.62025e-15	4.62923e-14	320.922	367.464	350.274	768.292	761.394	780.701
VP0705	ABC transporter, permease protein	CDS	1.39908	3.62778e-16	5.32822e-15	51.3476	42.1028	52.5989	125.876	130.888	128.628
VP0706	ABC transporter, ATP-binding protein	CDS	1.13169	3.47363e-14	3.85922e-13	50.4366	67.5714	59.535	131.752	130.751	126.629
VP0709	trehalose operon repressor	CDS	-1.04417	6.70143e-09	3.26402e-08	36.4402	39.8743	40.4607	19.5562	19.2844	17.7539
VP0712	hypothetical protein	CDS	-1.73539	4.57862e-15	5.80774e-14	2473.05	3183.02	3363.37	974.872	969.283	764.593
VP0716	lipoic acid synthetase	CDS	-1.04036	2.47259e-11	1.74035e-10	359.599	439.652	474.329	244.957	203.786	170.132
VP0728	conserved hypothetical protein	CDS	1.50658	1.04539e-15	1.4251e-14	534.926	599.228	593.255	1528.78	1606.49	1773.16
VP0739	ribose-phosphate pyrophosphokinase	CDS	-1.63545	8.0464e-16	1.12271e-14	726.651	909.627	856.032	250.099	266.973	285.238
VP0740	kinase, GHMP family	CDS	-1.19107	6.78956e-13	6.04309e-12	256.655	248.478	285.537	107.88	117.348	121.22
VP0747	2-dehydro-3-deoxyphosphooctonate aldolase	CDS	-1.12963	2.8119e-14	3.16106e-13	153.877	163.636	158.158	67.7581	74.5392	75.2483
VP0749	conserved hypothetical protein	CDS	-1.11499	4.62509e-07	1.7304e-06	50.5194	40.5906	45.2292	23.4123	22.9772	16.4606
VP0760	putative chitoporin	CDS	-1.447	3.16018e-06	1.04839e-05	56.3995	57.7819	53.1769	20.8416	22.8404	17.7539
VP0763	hypothetical protein	CDS	-2.61026	5.38239e-12	4.18329e-11	22.1126	21.33	22.3256	3.67252	5.19723	1.99878
VP0764	outer membrane protein OmpA	CDS	-2.61322	3.8097e-16	5.561e-15	370.034	362.132	438.637	68.5844	62.5035	60.0811
VP0765	hypothetical protein	CDS	-2.1092	0.0103305	0.0195641	0.745368	1.19384	0.650261	0	0.547076	0.117575
VP0766	conserved hypothetical protein	CDS	-2.01525	4.47219e-12	3.54392e-11	23.272	22.3646	26.5162	4.8661	6.42815	6.7018
VP0767	conserved hypothetical protein	CDS	-2.87531	2.00474e-23	1.18709e-21	70.3958	79.1118	70.8784	10.2831	9.16353	10.4642
VP0768	conserved hypothetical protein	CDS	-3.26428	2.68688e-18	5.82035e-17	151.475	180.588	156.857	14.0474	19.6948	17.5187
VP0769	conserved hypothetical protein	CDS	-3.58559	1.66195e-21	6.3583e-20	67.58	69.5611	61.7748	5.6006	3.9663	6.81938
VP0770	polar flagellar FlgN	CDS	-1.99608	8.03868e-21	2.6483e-19	201.332	226.909	213.286	59.6785	49.784	51.0278
VP0771	polar flagellar FlgM	CDS	-1.67014	8.93002e-17	1.48126e-15	208.289	217.199	219.282	60.5967	71.1199	71.1332
VP0772	polar flagellar FlgA	CDS	-1.16824	1.72999e-13	1.67491e-12	108.824	103.387	88.0742	43.1522	48.9633	41.6217
VP0773	chemotaxis CheV	CDS	-1.87997	3.3855e-21	1.21673e-19	691.287	789.765	722.512	184.361	196.674	217.75
VP0774	chemotaxis methyltransferase CheR	CDS	-1.77577	3.94939e-21	1.3982e-19	347.838	382.905	343.988	95.6693	109.279	109.11
VP0775	polar flagellar FlgB	CDS	-2.59459	1.74798e-21	6.52946e-20	821.313	766.525	788.261	116.97	132.803	143.795
VP0776	polar flagellar FlgC	CDS	-2.71099	4.00253e-22	1.77458e-20	563.498	612.997	555.395	76.8476	90.5412	97.3525
VP0777	polar flagellar FlgD	CDS	-2.83516	2.49812e-22	1.17337e-20	981.732	980.382	869.037	125.049	138	133.801
VP0778	polar flagellar FlgE	CDS	-2.87947	1.79879e-23	1.09403e-21	2097.55	2310.24	2195.71	254.873	314.295	328.506
VP0779	hypothetical protein	CDS	-1.59914	0.000298868	0.000729657	4.8863	4.13865	3.17905	1.65264	0.683846	1.52848
VP0780	polar flagellar FlgF	CDS	-3.75064	1.99986e-20	6.20088e-19	198.682	199.292	199.124	16.6182	12.5828	14.8145
VP0781	polar flagellar FlgG	CDS	-3.51467	1.34691e-22	6.79762e-21	206.55	245.135	208.372	18.9135	22.2934	16.6957
VP0782	flagellar L-ring protein precursor FlgH	CDS	-3.31919	3.47486e-17	6.17406e-16	153.38	186	177.449	16.8018	15.8652	19.0472
VP0783	flagellar P-ring protein precursor FlgI	CDS	-3.25004	6.59239e-14	6.98087e-13	150.233	162.203	144.43	17.1691	19.0109	11.8751
VP0784	peptidoglycan hydrolase FlgJ	CDS	-2.79328	3.47244e-20	1.02039e-18	154.043	158.462	166.611	22.586	22.1566	24.3381
VP0785	polar flagellar hook associated protein type 1 FlgK	CDS	-3.73019	2.56132e-18	5.5738e-17	232.72	219.269	211.262	14.7819	18.8741	16.5781
VP0786	hook-associated protein type 3 FlgL	CDS	-3.15936	2.99375e-18	6.40554e-17	178.309	158.383	172.175	16.5264	18.4638	22.1042
VP0787	hypothetical protein	CDS	-2.76051	5.69747e-10	3.18361e-09	12.1743	7.64058	9.39266	1.3772	1.50446	1.41091
VP0788	polar flagellin FlaC	CDS	-3.11751	4.01056e-24	2.79796e-22	1251.22	1371.8	1384.69	132.67	153.318	176.011
VP0789	hypothetical protein	CDS	-2.30217	3.32223e-18	7.06756e-17	347.59	345.816	343.482	59.2195	71.9406	79.3635
VP0790	polar flagellin FlaD	CDS	-4.25096	6.16451e-17	1.04819e-15	853.198	1080.43	999.379	52.058	57.0327	45.0314
VP0791	polar flagellin FlaE	CDS	-3.69942	8.48873e-15	1.04871e-13	22.2782	23.2401	20.5193	1.74445	1.64123	1.64606
VP0795	phosphocarrier protein HPr	CDS	-1.42761	1.22621e-13	1.21953e-12	215.825	212.265	185.83	87.0388	83.0189	57.9647
VP0796	hypothetical protein	CDS	-1.25917	6.44347e-07	2.37144e-06	29.6491	16.5546	21.6031	9.45675	10.668	8.23028
VP0810	putative PTS system mannose-specific, factor IIC	CDS	1.47545	0.000435517	0.00103876	1.07664	1.19384	1.01152	3.4889	3.556	2.11636
VP0811	hypothetical protein	CDS	2.74634	0.00234712	0.00495098	0	0.0795894	0.0722512	0.183626	0.683846	0.470302
VP0815	hypothetical protein	CDS	1.52435	1.84381e-11	1.32934e-10	7.95059	6.20797	7.65863	21.9433	21.336	19.5175
VP0822	adenylate kinase	CDS	-1.10062	8.35833e-11	5.37289e-10	341.793	363.087	333.006	163.336	158.789	161.784
VP0835	flavodoxin 1	CDS	-1.46323	9.02528e-15	1.10635e-13	236.033	202.396	258.298	77.9493	85.0704	89.8277
VP0840	hypothetical protein	CDS	-1.04357	1.43357e-06	5.03021e-06	19.2967	22.0463	17.7015	9.73219	9.57384	9.28846
VP0841	conserved hypothetical protein	CDS	-1.06092	6.06769e-07	2.23834e-06	30.3116	28.7318	28.3947	16.1591	13.2666	12.2279
VP0860	histidine triad family protein	CDS	-1.01356	1.64658e-05	4.88821e-05	15.073	16.6342	16.2565	9.36494	10.3945	3.99757
VP0879	methylenetetrahydrofolate dehydrogenase/methenyltetrahydrofolate cyclohydrolase	CDS	-1.62138	4.2257e-16	6.14931e-15	277.277	351.944	324.047	117.062	104.218	88.2992
VP0898	hypothetical lipoprotein	CDS	-1.4994	1.3143e-10	8.13972e-10	177.729	197.62	191.61	78.6838	64.4183	57.0241
VP0916	trigger factor	CDS	-1.68005	1.82368e-17	3.37951e-16	788.599	802.898	799.459	238.99	253.98	253.258
VP0922	conserved hypothetical protein	CDS	-1.14052	0.0332142	0.05556	1.65637	2.30809	2.02303	0.826318	0.820615	1.05818
VP0935	hypothetical protein	CDS	1.17087	0.0184273	0.0328163	0.828186	0.318358	0.650261	1.74445	0.683846	1.52848
VP0942	putative fimbrial protein	CDS	-1.66419	0.00366384	0.00752761	2.48456	2.70604	3.03455	1.10176	1.23092	0.235151
VP0945	conserved hypothetical protein	CDS	-1.28051	2.57729e-09	1.3218e-08	38.0138	33.5867	36.3424	14.6901	11.0783	18.4594
VP0948	hypothetical protein	CDS	-2.13212	6.27496e-22	2.73105e-20	205.97	253.811	285.392	54.0779	63.5976	52.5562
VP0952	hypothetical protein	CDS	1.38088	1.44535e-12	1.23768e-11	178.805	177.405	174.776	411.598	476.64	494.875
VP0953	conserved hypothetical protein	CDS	1.0469	5.07464e-07	1.88965e-06	38.345	36.3723	38.2931	67.7581	82.7453	83.361
VP0958	inosine monophosphate dehydrogenase-related protein	CDS	1.31792	5.80469e-13	5.23526e-12	66.0065	55.3942	51.8041	148.829	138.547	144.148
VP0960	uridine phosphorylase	CDS	1.42455	1.98888e-13	1.91379e-12	339.391	397.469	398.321	1007.56	994.448	1045.36
VP0985	conserved hypothetical protein	CDS	1.77129	4.04494e-17	7.05485e-16	381.877	368.34	373.611	1261.33	1232.29	1342.71
VP0986	conserved hypothetical protein	CDS	1.74291	5.00842e-18	1.03304e-16	298.396	288.512	278.817	901.329	907.737	1088.63
VP0987	hypothetical protein	CDS	1.39528	2.85975e-11	1.99217e-10	28.6553	28.7318	30.201	80.9792	79.8732	69.6047
VP0988	conserved hypothetical protein	CDS	2.00673	1.44793e-19	3.85825e-18	1006.08	1053.68	965.926	3851.01	3880	4428.36
VP0993	conserved hypothetical protein	CDS	-1.46568	2.48351e-09	1.27646e-08	93.5023	101.556	102.38	36.358	34.329	36.9187
VP0995	hypothetical protein	CDS	-2.50867	2.25156e-22	1.07893e-20	272.142	280.712	237.706	48.9364	42.9455	46.795
VP0996	putative 54 kDa polar flagellar sheath protein A	CDS	-3.39461	2.77705e-25	2.35256e-23	461.797	557.285	523.821	43.7949	54.2973	48.9114
VP0999	amino acid ABC transporter, periplasmic amino acid-binding protein	CDS	1.46046	5.04217e-14	5.4737e-13	208.04	232.64	243.992	621.116	692.872	570.594
VP1000	amino acid ABC transporter, permease protein	CDS	1.10891	1.22615e-08	5.73653e-08	58.47	52.529	42.4115	98.6991	128.7	103.702
VP1001	amino acid ABC transporter, permease protein	CDS	1.39084	8.92672e-11	5.71503e-10	35.1151	31.5174	29.2617	72.8078	102.577	76.5416
VP1008	putative outer membrane porin protein; locus of qsr prophage	CDS	-5.49552	1.07976e-33	7.58278e-31	1188.78	1467.95	1300.45	27.6357	29.8157	30.3345
VP1009	hypothetical protein	CDS	-1.64667	2.73734e-18	5.9027e-17	94.5789	113.017	119.431	35.4399	31.5937	37.2714
VP1023	glucose-1-phosphate adenylyltransferase	CDS	1.8472	1.00576e-19	2.75798e-18	200.918	172.629	168.345	659.402	644.319	645.842
VP1039	hypothetical protein	CDS	1.44647	1.21226e-07	4.9792e-07	6.45985	4.77536	3.46806	10.6503	12.5828	16.8133
VP1042	hypothetical protein	CDS	-1.01347	0.0296665	0.0504076	3.64402	2.54686	1.87853	1.10176	1.36769	1.52848
VP1053	cytochrome d ubiquinol oxidase, subunit I	CDS	-1.44307	1.23501e-13	1.22571e-12	2592.39	3226.08	2718.45	1086.7	1017.43	1035.49
VP1072	putative helicase	CDS	1.97994	4.67221e-21	1.5946e-19	208.04	234.47	218.704	850.006	887.084	871.47
VP1074	hypothetical protein	CDS	-1.11777	0.0155951	0.0282702	1.82201	1.11425	2.38429	1.10176	0.683846	0.587877
VP1081	hypothetical protein	CDS	1.51377	1.13696e-18	2.6311e-17	78.098	67.8897	76.225	208.691	204.743	221.159
VP1082	hypothetical protein	CDS	1.76504	3.88671e-21	1.38636e-19	70.2302	69.7203	80.9936	233.297	242.218	275.832
VP1083	putative ATP-dependent DNA helicase	CDS	1.86651	2.82153e-22	1.29955e-20	285.724	274.424	276.216	945.767	1027	1077.23
VP1084	hypothetical protein	CDS	4.19742	1.93328e-34	1.8343e-31	47.6207	53.4841	48.7696	927.312	909.104	913.797
VP1085	hypothetical protein	CDS	4.09398	1.05634e-34	1.25282e-31	69.4848	68.7652	70.9507	1155.19	1180.04	1238.07
VP1086	hypothetical protein	CDS	3.23619	2.75513e-24	1.9508e-22	12.34	12.3364	11.9214	97.3219	118.169	129.921
VP1087	hypothetical protein	CDS	2.44902	5.19406e-25	4.10677e-23	103.44	98.3725	99.9234	491.935	550.359	605.631
VP1088	putative chemotaxis transducer	CDS	1.59895	2.39757e-20	7.32646e-19	99.2167	126.229	116.686	366.334	323.322	346.73
VP1099	tRNA-(MS[2]IO[6]A)-hydroxylase	CDS	-1.22816	1.48103e-05	4.44403e-05	12.6713	14.6444	12.933	3.4889	6.83846	7.1721
VP1100	hypothetical protein	CDS	-1.12161	4.08226e-09	2.06024e-08	72.632	74.3365	76.2973	41.8668	34.7394	25.6315
VP1103	alanine dehydrogenase	CDS	-1.69928	1.83288e-16	2.8792e-15	3145.29	3145.61	3058.54	1061.18	988.567	829.142
VP1119	putative transcriptional regulator	CDS	1.4105	0.00281513	0.00586516	0.745368	0.716304	1.44502	3.30527	2.73538	1.76363
VP1120	oxidoreductase, short-chain dehydrogenase/reductase family	CDS	1.06708	0.00582639	0.0115024	1.90483	1.03466	2.09528	4.31522	3.00892	3.17454
VP1122	conserved hypothetical protein	CDS	1.39387	7.36018e-06	2.30473e-05	1.65637	3.89988	2.89005	8.26318	6.29138	7.64241
VP1123	cyclopropane-fatty-acyl-phospholipid synthase	CDS	1.04543	7.48038e-08	3.16283e-07	11.1805	13.6894	10.5487	22.8615	24.0714	26.2193
VP1128	adenylosuccinate lyase	CDS	-1.00206	1.10976e-10	6.99163e-10	651.451	868.081	890.785	435.011	405.247	363.073
VP1133	DNA-binding protein H-NS	CDS	-1.60733	2.78042e-19	7.09157e-18	358.688	374.946	310.463	109.9	120.357	112.52
VP1149	peptidyl-prolyl cis-trans isomerase B	CDS	-1.20503	1.26217e-10	7.85795e-10	254.916	255.8	263.5	125.233	115.98	94.4131
VP1162	trimethylamine-N-oxide reductase	CDS	1.06634	1.20412e-11	8.87013e-11	80.0856	96.4623	100.646	180.046	195.033	205.757
VP1166	hypothetical protein	CDS	-1.01037	2.77175e-05	7.98372e-05	17.3919	16.7138	18.1351	8.53862	8.06938	9.28846
VP1188	putative ferredoxin oxidoreductase protein	CDS	-1.42814	0.00466737	0.00939415	0.745368	2.54686	4.55183	0.826318	0.957384	1.17575
VP1189	hybrid cluster protein; similar to prismane-protein homolog	CDS	-1.33493	3.60697e-05	0.000102219	9.44133	6.7651	5.49109	2.57077	2.46184	3.52726
VP1192	putative outer membrane lipoprotein Pcp	CDS	1.1512	1.57176e-10	9.65859e-10	28.4896	33.1092	26.8052	64.0856	66.1963	66.0774
VP1197	hypothetical protein	CDS	-2.07534	1.05602e-10	6.7065e-10	25.9222	23.2401	21.9644	5.41697	6.83846	4.70302
VP1198	putative reductase	CDS	-1.91405	2.29167e-14	2.61338e-13	42.9829	41.7048	47.5413	11.293	12.5828	11.2872
VP1199	putative glutamate synthase, small chain	CDS	-2.30438	3.32642e-14	3.70435e-13	79.2574	90.4931	89.5192	18.4544	19.8315	14.2266
VP1200	putative thiosulfate sulfurtransferase	CDS	-3.10523	1.02694e-15	1.40397e-14	28.1583	28.4134	31.357	3.67252	3.41923	3.05696
VP1206	hypothetical protein	CDS	1.09963	0.000217382	0.000542768	7.37086	4.77536	4.19057	10.2831	9.57384	15.0497
VP1210	ribosomal protein L25	CDS	-1.41763	1.20751e-09	6.43641e-09	210.194	110.39	100.935	52.8844	56.896	47.9708
VP1218	putative outer membrane protein precursor	CDS	1.3755	5.63714e-07	2.08927e-06	17.4747	12.5751	13.1497	33.6954	38.8424	39.6229
VP1238	conserved hypothetical protein	CDS	-1.08868	4.99358e-10	2.83029e-09	433.39	478.491	481.048	230.084	223.617	201.172
VP1241	conserved hypothetical protein	CDS	2.42623	7.36455e-22	3.11941e-20	137.396	109.117	126.367	580.902	648.149	775.41
VP1242	hypothetical protein	CDS	2.46375	1.22375e-13	1.21953e-12	49.774	31.5174	47.5413	214.751	228.404	267.955
VP1243	hypothetical protein	CDS	-1.40438	4.05569e-13	3.76521e-12	211.933	254.208	236.984	83.4581	96.559	85.8301
VP1254	conserved hypothetical protein	CDS	-1.53505	2.4219e-13	2.29331e-12	67.58	71.0733	71.1674	23.9632	27.9009	20.6933
VP1260	outer membrane phospholipase, chain A	CDS	-1.07698	0.00195196	0.00416184	6.79113	5.57126	7.15287	3.12165	3.69277	2.46909
VP1263	putative phosphoribosylaminoimidazole-succinocarboxamide synthase	CDS	-1.26372	1.93452e-13	1.86532e-12	505.359	615.863	643.469	245.6	263.828	225.627
VP1264	hypothetical protein	CDS	-1.29734	2.38302e-09	1.23015e-08	26.5848	24.9115	27.311	10.6503	8.06938	13.1685
VP1269	hypothetical protein	CDS	-1.2711	2.86839e-12	2.35427e-11	178.309	203.033	210.251	97.8728	69.889	76.7768
VP1282	large subunit ribosomal protein L20	CDS	-1.30236	5.30262e-14	5.74329e-13	1055.36	926.022	858.344	362.386	384.732	404.342
VP1292	hypothetical protein	CDS	1.52176	0.0150171	0.0273374	0.496912	0.238768	0.289005	1.28538	0.410307	1.17575
VP1295	hypothetical protein	CDS	-1.02429	4.47272e-10	2.55031e-09	668.761	574.397	573.53	336.128	297.746	259.019
VP1319	hypothetical protein	CDS	1.14313	0.00272328	0.00569632	1.73919	1.43261	3.1068	4.49884	4.10307	5.40847
VP1320	putative CDP-ribitol pyrophosphorylase	CDS	1.5007	1.60984e-05	4.80018e-05	2.56738	1.98973	1.87853	6.24329	5.334	6.58423
VP1325	hypothetical protein	CDS	4.60127	1.71541e-28	3.01404e-26	11.7602	15.2812	12.5717	355.041	315.116	291.94
VP1326	hypothetical protein	CDS	4.20348	6.25413e-29	1.14114e-26	88.6988	97.2582	80.0543	1642.44	1583.92	1674.16
VP1329	fatty aldehyde dehydrogenase	CDS	1.44092	6.58832e-11	4.32894e-10	20.2077	23.3197	25.7937	60.5048	68.3846	59.7283
VP1330	proline racemase	CDS	1.26277	1.08773e-06	3.87986e-06	8.77878	7.00387	11.0544	19.8316	25.4391	19.5175
VP1337	putative permease of ABC transporter	CDS	1.13411	0.00640755	0.0125713	1.40792	1.91015	0.505758	1.83626	4.37661	2.35151
VP1340	collagenase	CDS	2.46924	6.85651e-16	9.68074e-15	5.54885	8.51606	7.58638	41.775	39.5263	38.9175
VP1342	putative aminopeptidase	CDS	1.06827	0.000345836	0.000835784	3.39556	3.18358	3.03455	6.61054	4.65015	8.81816
VP1344	oligopeptide ABC transporter, ATP-binding protein	CDS	1.40275	0.0160592	0.0290449	0.745368	0.795894	0.216754	1.46901	1.778	1.41091
VP1349	4-hydroxyphenylpyruvate dioxygenase	CDS	2.49488	1.06418e-13	1.07873e-12	31.6367	43.0579	52.5266	234.858	282.565	201.172
VP1350	putative oxidoreductase	CDS	2.40238	5.20273e-18	1.0593e-16	49.9396	60.4879	59.6072	290.405	347.53	261.723
VP1351	conserved hypothetical protein	CDS	2.07431	1.12572e-13	1.13385e-12	54.4119	65.1837	73.9852	261.3	288.993	265.721
VP1352	putative glutathione S-transferase	CDS	1.05043	1.24996e-11	9.1651e-11	63.1906	81.9771	89.9527	171.782	161.935	153.436
VP1361	putative ABC transport system permease protein	CDS	1.67289	4.416e-13	4.07578e-12	9.93824	9.7099	8.01988	28.8293	28.8583	30.4521
VP1364	possible ABC transport system periplasmic substrate-binding protein	CDS	1.23066	1.57684e-06	5.47221e-06	6.12858	4.61618	5.99685	12.2111	14.0872	13.1685
VP1370	conserved hypothetical protein	CDS	1.13477	0.0188006	0.0333795	0.662549	1.03466	0.505758	1.56082	1.91477	1.41091
VP1378	putative HD-GYP domain containing protein	CDS	-2.38346	5.34375e-23	2.88077e-21	200.752	206.694	184.313	39.1124	36.6541	37.5066
VP1385	conserved hypothetical protein	CDS	1.4458	1.73601e-07	6.93233e-07	7.1224	7.40181	5.9246	21.7597	16.6858	16.9309
VP1386	hypothetical protein	CDS	2.896	3.78435e-14	4.15578e-13	15.073	17.4301	14.667	113.022	114.749	123.454
VP1387	hypothetical protein	CDS	2.85565	1.91678e-14	2.21785e-13	143.193	134.426	108.305	801.804	932.218	1059.12
VP1388	hypothetical protein	CDS	1.7537	2.61387e-13	2.45795e-12	27.6614	27.6971	24.6377	97.2301	87.2587	85.0071
VP1389	hypothetical protein	CDS	1.4783	1.61075e-09	8.49042e-09	46.5441	43.1374	34.3193	110.268	119.399	115.694
VP1390	hypothetical protein	CDS	1.38568	6.11716e-15	7.69757e-14	249.864	247.045	239.224	597.244	637.618	688.757
VP1391	putative transcriptional regulator	CDS	3.14217	1.44579e-14	1.70194e-13	16.8122	16.6342	11.4157	118.163	137.316	140.032
VP1392	putative ClpA/B-type protease	CDS	4.09273	1.57127e-13	1.53377e-12	45.3846	60.8859	37.7874	800.702	809.947	846.308
VP1393	BfdA	CDS	2.76221	1.41741e-08	6.5988e-08	126.878	166.342	81.3548	915.101	862.603	762.359
VP1394	putative VgrG protein	CDS	3.15341	3.87168e-17	6.77758e-16	35.0323	41.7048	32.0073	325.661	309.372	332.268
VP1395	hypothetical protein	CDS	1.9971	1.11998e-08	5.28152e-08	2.48456	2.78563	2.52879	9.91582	10.668	10.6994
VP1396	hypothetical protein	CDS	1.74481	2.41175e-11	1.70005e-10	7.37086	5.09372	3.90156	19.648	18.3271	16.5781
VP1397	hypothetical protein	CDS	1.61679	1.18854e-08	5.57156e-08	4.22375	5.17331	3.2513	11.293	14.0872	13.5212
VP1398	hypothetical protein	CDS	1.80562	5.68565e-13	5.14747e-12	8.19905	7.56099	6.28585	26.6258	23.6611	26.5721
VP1399	hypothetical protein	CDS	2.02795	2.33293e-13	2.22237e-12	7.95059	7.72017	7.80313	28.4621	32.1407	35.3902
VP1400	hypothetical protein	CDS	3.48556	8.46025e-12	6.40118e-11	24.68	23.3197	14.8115	201.163	225.259	275.832
VP1401	hypothetical protein	CDS	3.56998	1.91768e-11	1.37841e-10	44.5564	49.9821	23.1204	424.36	446.961	523.799
VP1402	conserved hypothetical protein	CDS	3.2566	1.01293e-09	5.48555e-09	41.4921	48.9475	22.7591	372.486	365.994	341.557
VP1403	conserved hypothetical protein	CDS	3.60611	8.33134e-12	6.31372e-11	152.966	205.022	98.6229	1809.91	1820.26	1928.24
VP1404	hypothetical protein	CDS	2.03563	7.55201e-08	3.19027e-07	6.87395	9.07319	4.04607	23.6878	30.3627	27.8654
VP1405	hypothetical protein	CDS	2.66818	2.09586e-12	1.75048e-11	22.7751	27.2196	17.1235	126.151	145.933	154.259
VP1406	hypothetical protein	CDS	1.25651	3.66619e-09	1.85816e-08	13.6651	13.9281	11.3434	28.7375	32.1407	32.2157
VP1407	putative transcriptional regulator	CDS	2.38651	7.97943e-10	4.35609e-09	16.3981	24.7523	16.1843	112.379	101.893	85.2422
VP1408	putative IcmF-related protein	CDS	3.11073	1.99286e-13	1.91379e-12	51.3476	53.2453	37.3539	371.109	400.323	454.077
VP1409	hypothetical protein	CDS	2.44676	1.09107e-08	5.1554e-08	28.1583	28.2542	14.378	122.846	131.162	130.979
VP1410	hypothetical protein	CDS	1.9988	1.15454e-06	4.09658e-06	9.60696	12.3364	3.82931	37.1843	40.894	24.3381
VP1411	hypothetical protein	CDS	3.07873	4.9859e-12	3.89031e-11	17.3091	21.8871	13.1497	139.28	145.796	156.611
VP1412	hypothetical protein	CDS	2.88	2.55809e-11	1.79786e-10	4.38939	1.91015	2.9623	18.0872	22.2934	27.983
VP1413	conserved hypothetical protein	CDS	3.15483	3.63223e-11	2.47932e-10	21.2844	29.5277	16.9068	198.041	196.537	207.873
VP1414	hypothetical protein	CDS	2.58728	9.82295e-12	7.33859e-11	6.45985	5.65085	5.49109	32.8691	32.004	40.9163
VP1415	hypothetical protein	CDS	2.54322	6.62619e-10	3.66798e-09	53.3352	62.2389	44.5067	280.489	311.15	341.322
VP1416	hypothetical protein	CDS	1.96027	1.47383e-13	1.4446e-12	13.4166	14.4057	10.1874	36.9089	54.2973	57.0241
VP1417	hypothetical protein	CDS	1.32791	6.42435e-10	3.56875e-09	21.6157	19.579	14.8115	42.1422	49.784	48.6763
VP1418	hypothetical protein	CDS	2.22608	1.81844e-07	7.24321e-07	0.828186	1.83056	1.87853	4.13159	7.5223	10.1115
VP1419	hypothetical protein	CDS	2.97509	7.95214e-21	2.63811e-19	5.05194	4.21824	4.26282	30.8492	33.782	41.9744
VP1420	hypothetical protein	CDS	1.36111	1.52078e-07	6.12962e-07	7.95059	9.39155	8.09213	17.9036	25.7126	22.1042
VP1422	SM-20-related protein	CDS	2.1927	0.00352857	0.00726227	0	0.159179	0.505758	0.734505	1.64123	1.05818
VP1423	conserved hypothetical protein	CDS	2.24826	1.81837e-18	4.06903e-17	24.5143	25.1502	21.0251	117.154	109.552	108.875
VP1424	hypothetical protein	CDS	2.89764	0.000223621	0.000557466	0.165637	0.159179	0.144502	1.92808	0.683846	0.940604
VP1425	putative alcohol dehydrogenase	CDS	1.39291	5.92629e-11	3.92111e-10	25.6738	23.0013	16.8345	57.5668	59.7681	54.4374
VP1427	conserved hypothetical protein	CDS	1.63163	8.72901e-16	1.21083e-14	147.252	133.71	127.596	375.057	402.922	488.056
VP1428	hypothetical protein	CDS	1.36906	0.000105491	0.000276798	5.54885	5.01413	4.40732	13.0375	12.9931	12.5806
VP1429	hypothetical protein	CDS	1.4841	2.69545e-06	9.06895e-06	2.98147	2.30809	1.51728	4.59066	6.70169	7.87756
VP1431	putative ATP-binding component of a transport system	CDS	1.87509	3.18971e-20	9.51697e-19	29.4834	26.9808	25.7937	93.0985	103.534	105.23
VP1432	ATP-binding component of a transport system	CDS	1.72815	1.22975e-14	1.47322e-13	21.9469	28.3338	23.6261	82.4482	90.6779	71.9562
VP1447	putaive anaerobic dimethyl sulfoxide reductase, subunit A	CDS	-1.83408	9.08988e-08	3.79933e-07	48.2005	79.9873	101.224	19.648	22.8404	22.1042
VP1448	anaerobic dimethyl sulfoxide reductase, subunit B	CDS	-2.40518	2.32618e-06	7.91635e-06	11.3462	13.9281	20.8806	4.13159	1.778	2.46909
VP1449	putative anaerobic dimethyl sulfoxide reductase, chain C	CDS	-2.25338	8.65008e-08	3.62509e-07	13.0025	18.5443	24.4209	3.76434	4.78692	3.29211
VP1450	putative component of anaerobic dehydrogenases	CDS	-1.63414	1.48089e-06	5.15908e-06	5.13476	6.04879	10.0429	2.29533	2.18831	2.35151
VP1451	putative ferredoxin-type protein NapF	CDS	-2.35846	8.40445e-05	0.000223491	2.6502	3.18358	2.31204	0.734505	0.273538	0.470302
VP1454	hypothetical protein	CDS	-3.27184	1.30679e-25	1.21585e-23	250.444	252.298	230.481	26.534	25.0287	24.2206
VP1455	hypothetical protein	CDS	3.34669	2.65368e-25	2.28892e-23	34.8667	34.4622	33.5968	391.767	339.051	316.16
VP1456	transporter, BCCT family	CDS	-1.37527	1.92397e-08	8.82721e-08	25.0112	23.0809	18.9298	9.73219	7.5223	8.34786
VP1458	hypothetical protein	CDS	-1.65873	2.37954e-06	8.07098e-06	4.72066	8.03853	6.79161	2.29533	2.59861	1.29333
VP1464	putative membrane protein of ExoQ family, involved in exopolysaccharide production	CDS	-2.39558	5.96814e-05	0.000161839	2.15328	3.66111	2.52879	0.826318	0.547076	0.117575
VP1468	putative hexosyltransferase	CDS	2.16504	1.1448e-17	2.2077e-16	16.2325	12.8935	8.59789	59.2195	48.8266	60.1986
VP1469	putative LuxO repressor protein	CDS	2.61543	1.0638e-23	6.81979e-22	78.5949	64.8653	72.8292	458.79	419.334	447.257
VP1472	phosphorelay protein	CDS	2.23268	3.60344e-11	2.46321e-10	4.05811	2.94481	2.09528	16.5264	12.9931	12.8157
VP1473	putative capsular polysaccharide biosynthesis	CDS	4.22251	2.02686e-23	1.18709e-21	3.06429	2.62645	2.23979	51.3235	41.7146	54.6726
VP1474	putative capsule transport protein, OtnA protein	CDS	4.70902	1.30867e-29	3.10418e-27	6.45985	8.75483	6.28585	204.468	168.226	189.532
VP1475	hypothetical protein	CDS	4.25304	1.40166e-22	6.99946e-21	7.20522	6.12838	5.49109	126.886	106.817	124.512
VP1476	putative anti-sigma F factor antagonist	CDS	2.78967	3.08209e-12	2.51227e-11	2.89865	0.955073	1.37277	13.5883	10.9415	11.2872
VP1493	conserved hypothetical protein	CDS	1.03061	0.0348387	0.0579911	0.911005	0.636715	1.66178	2.84621	0.547076	3.05696
VP1498	ABC transporter, ATP-binding protein	CDS	1.01359	2.33355e-09	1.20724e-08	45.0533	42.0232	45.6628	79.8774	93.6868	94.7658
VP1506	formate dehydrogenase accessory protein	CDS	-1.02122	1.32443e-09	7.00472e-09	63.1906	63.0348	55.2722	28.7375	28.3112	32.3333
VP1508	hypothetical protein	CDS	-1.18382	5.22074e-09	2.5853e-08	24.9284	22.8422	27.311	11.4766	10.9415	10.5818
VP1510	iron-sulfur cluster-binding protein	CDS	-1.0393	6.88718e-10	3.80358e-09	302.371	338.414	327.37	159.571	159.336	152.143
VP1511	putative formate dehydrogenase-specific chaperone	CDS	-1.15215	1.41819e-09	7.49207e-09	208.537	198.337	205.193	94.2003	99.2944	81.9501
VP1512	hypothetical protein	CDS	-1.67558	5.58279e-09	2.74453e-08	356.203	374.627	396.876	134.873	120.767	97.1174
VP1513	putative formate dehydrogenase large subunit	CDS	-1.16394	1.37751e-07	5.59494e-07	4105.9	5526.37	5990.35	2335.17	2195.83	2441.22
VP1514	formate dehydrogenase, iron-sulfur subunit	CDS	-1.11617	5.88126e-06	1.87253e-05	603.168	847.627	885.222	356.419	322.912	398.228
VP1515	formate dehydrogenase, cytochrome b556 subunit	CDS	-1.55133	3.71101e-12	2.99915e-11	761.269	925.147	994.61	322.172	281.744	310.634
VP1516	hypothetical protein	CDS	-1.5075	1.10052e-11	8.17039e-11	336.989	385.611	449.691	149.013	135.812	127.334
VP1517	putative Rhs-family protein	CDS	2.7153	2.90273e-22	1.32409e-20	53.3352	34.303	40.8942	264.055	272.718	307.107
VP1519	hypothetical protein	CDS	1.52576	1.558e-06	5.41394e-06	2.98147	3.26316	1.66178	6.42692	7.5223	8.81816
VP1521	hypothetical protein	CDS	1.21619	1.25441e-10	7.81986e-10	15.8184	12.9731	14.8115	30.7574	31.7304	38.9175
VP1524	nicotinate mononucleotide:5,6-dimethylbenzimidazole phosphoribosyltransferase	CDS	1.27971	1.50749e-08	6.99076e-08	88.3675	98.1337	79.7653	252.119	195.306	198.467
VP1534	hypothetical protein	CDS	2.29973	0.000864072	0.00197075	0.414093	0.397947	0.0722512	0.734505	2.18831	1.64606
VP1553	bacteriophage f237 ORF3	CDS	2.56614	4.89324e-13	4.48138e-12	1.07664	1.19384	1.66178	7.98774	6.01784	9.52361
VP1554	bacteriophage f237 ORF4	CDS	2.92397	2.52944e-17	4.56261e-16	1.98765	1.75097	1.87853	15.1492	14.224	13.4036
VP1555	hypothetical protein	CDS	2.69139	2.90739e-11	2.01647e-10	1.3251	1.43261	0.505758	7.98774	7.11199	5.7612
VP1558	bacteriophage f237 ORF7	CDS	1.13093	0.0038775	0.00791857	1.98765	1.11425	1.30052	2.66258	3.28246	3.76242
VP1563	hypothetical protein	CDS	1.36772	1.85033e-07	7.35999e-07	11.5118	7.79976	8.59789	19.9234	21.336	30.8048
VP1564	hypothetical protein	CDS	1.51316	2.24673e-17	4.10477e-16	816.426	797.008	813.404	2336.92	2288.15	2302.01
VP1578	hypothetical protein	CDS	2.0665	0.00334506	0.00690555	0.165637	0.318358	0.361256	1.56082	1.91477	0.235151
VP1593	ribosome modulation factor	CDS	-1.5883	2.03585e-06	6.97335e-06	1021.73	606.71	786.527	229.9	290.087	283.474
VP1601	dihydroorotate dehydrogenase	CDS	-1.8989	6.31944e-19	1.51411e-17	201.746	236.938	225.929	62.4329	61.2726	54.4374
VP1605	hypothetical protein	CDS	1.10605	0.000915228	0.00207943	3.47838	3.18358	2.52879	7.16142	6.15461	6.34908
VP1608	conserved hypothetical protein	CDS	-1.01838	3.43129e-07	1.31169e-06	23.0236	21.4891	18.8576	11.8439	8.20615	10.9345
VP1620	amino acid ABC transporter, periplasmic amino acid-binding protein	CDS	1.68961	7.82219e-13	6.91033e-12	62.1968	60.0104	49.9978	195.47	179.988	179.655
VP1621	amino acid ABC transporter, permease protein	CDS	1.79562	5.73712e-14	6.15767e-13	13.0853	12.5751	12.0659	47.5592	41.8513	41.3866
VP1622	amino acid ABC transporter, permease protein	CDS	1.55596	4.02011e-10	2.30053e-09	15.3214	14.4057	11.0544	40.3978	34.4658	44.6787
VP1623	amino acid ABC transporter, ATP-binding protein	CDS	1.2947	2.3642e-06	8.02847e-06	18.8827	17.6688	17.6293	42.234	44.45	46.3247
VP1626	sulfite reductase, gamma subunit-related protein	CDS	1.27967	9.45856e-07	3.40709e-06	8.69596	7.32222	5.12983	13.9556	18.1903	19.2824
VP1627	acylphosphatase	CDS	1.80557	8.60527e-15	1.06035e-13	15.6527	13.8486	15.3895	50.7727	55.118	51.2629
VP1630	putative calcium-binding outer membrane-like protein	CDS	1.29436	2.55294e-10	1.51144e-09	106.588	100.283	88.58	231.553	224.165	268.778
VP1631	agglutination protein	CDS	2.6879	5.52658e-19	1.33766e-17	42.5688	43.1374	33.2356	272.777	241.261	251.729
VP1632	putative outer membrane protein	CDS	2.77413	1.2151e-22	6.1983e-21	15.7355	15.3608	15.823	107.513	102.03	111.579
VP1633	putative RTX toxin	CDS	1.19521	9.10484e-10	4.93639e-09	1151.01	995.265	1453.84	2582.43	2639.51	3021.93
VP1642	putative trypsin	CDS	4.39693	9.24399e-24	6.17655e-22	4.14093	3.34275	4.33507	84.9271	81.5144	83.5962
VP1644	PrpE protein	CDS	1.52014	2.2441e-06	7.64249e-06	104.6	130.765	132.147	337.597	301.029	415.629
VP1645	conserved hypothetical protein	CDS	1.27582	3.89407e-05	0.000109896	44.8877	41.2273	49.4198	107.421	96.2855	124.512
VP1646	aconitate hydratase 1	CDS	1.3724	2.55532e-05	7.39624e-05	92.0115	90.0156	95.1548	256.159	221.703	239.619
VP1647	methylcitrate synthase	CDS	1.18552	2.36871e-05	6.87289e-05	95.6555	96.6215	94.6491	236.511	214.044	201.877
VP1651	putative tricarboxylic transport TctC	CDS	1.45732	4.28334e-07	1.61015e-06	4.47221	2.94481	6.93611	15.7	11.0783	12.6982
VP1653	putative tricarboxylic transport TctA	CDS	1.68256	4.25897e-09	2.14031e-08	5.05194	3.97947	3.68481	11.6603	17.6432	11.7575
VP1656	putative translocator protein PopD	CDS	2.09179	1.97615e-17	3.6478e-16	255.247	293.526	295.652	1142.71	1298.35	1159.06
VP1657	putative translocator protein PopB	CDS	1.79903	3.71198e-18	7.8265e-17	271.728	270.524	287.921	961.834	1003.75	923.555
VP1658	low calcium response locus protein H	CDS	1.86961	4.40738e-15	5.60553e-14	47.7035	45.4455	48.2638	150.206	194.075	173.071
VP1659	hypothetical protein	CDS	1.80495	8.10663e-19	1.91333e-17	91.2661	89.3789	84.7507	311.246	322.775	293.351
VP1660	putative regulator in type III secretion	CDS	1.52371	3.4946e-10	2.02918e-09	12.5884	9.55073	10.3319	30.7574	35.56	27.1599
VP1661	putative LcrR	CDS	1.81709	9.16414e-08	3.827e-07	2.98147	2.94481	2.02303	8.72225	10.5312	8.81816
VP1662	low calcium response protein	CDS	1.88981	2.08844e-14	2.40475e-13	15.8184	15.9179	13.7277	50.6808	56.896	61.0217
VP1664	putative type III secretion protein	CDS	1.75189	7.11045e-09	3.45969e-08	6.2114	3.7407	3.17905	14.6901	18.1903	11.2872
VP1665	putative type III secretion protein	CDS	1.43613	1.39501e-08	6.50729e-08	9.68978	7.32222	7.29737	23.3205	22.5669	19.7527
VP1666	hypothetical protein in type III secretion	CDS	1.52527	2.8198e-13	2.63849e-12	18.4686	17.1913	19.0743	59.8622	51.562	45.972
VP1667	putative outer membrane protein PopN	CDS	1.54686	2.43296e-16	3.74738e-15	55.4057	56.5085	54.6219	160.581	173.56	152.613
VP1668	ATP synthase in type III secretion system	CDS	1.45397	4.50842e-12	3.56466e-11	24.1002	24.2748	21.3141	71.8897	63.4609	55.2605
VP1669	putative type III secretion protein YscO	CDS	1.46771	1.04077e-05	3.18133e-05	4.72066	1.98973	5.05758	12.1193	11.3518	9.17089
VP1673	translocation protein in type III secretion	CDS	1.12544	0.00134809	0.00296081	1.82201	1.5122	2.52879	4.2234	5.47076	3.29211
VP1679	hypothetical protein	CDS	1.20413	0.00100001	0.00224837	5.54885	3.34275	4.69633	8.99769	11.0783	11.4048
VP1680	hypothetical protein	CDS	2.84841	6.48355e-22	2.79618e-20	208.455	219.03	206.349	1502.43	1608.68	1454.06
VP1682	hypothetical protein	CDS	2.29295	5.73512e-20	1.639e-18	33.8728	41.3069	41.1832	190.512	197.631	182.595
VP1683	hypothetical protein	CDS	2.02211	3.01482e-10	1.76571e-09	9.35851	6.92428	8.09213	36.358	30.3627	32.0981
VP1684	hypothetical protein	CDS	1.00072	2.89173e-05	8.31415e-05	8.77878	8.19771	7.15287	19.8316	15.0446	13.0509
VP1686	hypothetical protein	CDS	1.94126	1.16496e-14	1.40033e-13	62.8594	57.9411	54.1884	231.277	258.083	182.712
VP1687	putative type III chaperone	CDS	1.85767	4.5917e-09	2.29295e-08	15.7355	11.3813	10.6209	47.2838	51.6987	37.6242
VP1688	putative type III secretion protein	CDS	1.64972	9.73957e-07	3.50034e-06	4.8863	1.67138	5.05758	14.1392	11.7621	10.5818
VP1689	putative type III secretion protein	CDS	1.11618	1.82098e-05	5.36901e-05	6.95677	5.81002	8.09213	15.6082	17.0961	12.6982
VP1690	putative type III secretion lipoprotein	CDS	1.40986	2.02571e-10	1.21954e-09	13.0853	8.83442	9.46491	24.4223	30.9098	28.2181
VP1691	type III export protein	CDS	1.65935	3.72738e-14	4.10272e-13	9.19287	8.83442	9.0314	28.4621	33.3717	23.8678
VP1692	putative type III export protein	CDS	1.43275	1.16392e-11	8.58731e-11	19.7108	19.2606	13.4387	43.244	52.5193	45.7369
VP1693	putative type III secretion protein	CDS	1.48238	5.06295e-11	3.40207e-10	25.4253	24.3544	26.5162	74.0014	76.1804	63.138
VP1694	type III export protein YscF	CDS	1.52827	7.74925e-15	9.62367e-14	32.1336	31.597	30.9958	95.6693	100.389	77.2471
VP1695	putative type III export protein PscD	CDS	1.77768	4.17167e-12	3.32612e-11	31.968	22.2054	20.1581	73.5423	92.8662	88.4168
VP1696	putative type III secretion protein YscC	CDS	1.81611	6.00774e-17	1.02521e-15	29.0693	23.8768	30.49	90.0687	107.501	96.7646
VP1697	putative type III export apparatus protein NosA	CDS	1.5759	2.36058e-08	1.06653e-07	7.78495	9.55073	7.08062	19.9234	30.4995	22.8096
VP1698	hypothetical protein	CDS	1.39875	2.25459e-15	2.97932e-14	100.376	85.8769	84.1726	237.337	231.003	244.557
VP1703	aldehyde dehydrogenase	CDS	3.84454	1.46062e-11	1.06603e-10	71.7209	52.6086	57.8732	924.191	825.265	867.354
VP1704	sigma-54 dependent transcriptional regulator	CDS	1.29599	2.95745e-12	2.42317e-11	28.324	32.0745	24.9989	65.0955	78.3687	66.4301
VP1706	hypothetical protein	CDS	2.05172	1.1114e-18	2.58455e-17	75.1993	72.9039	77.3088	260.657	302.807	371.539
VP1707	hypothetical protein	CDS	1.22011	1.53114e-05	4.58568e-05	4.30657	5.49167	6.0691	10.8339	12.9931	13.5212
VP1713	conserved hypothetical protein	CDS	1.15574	3.02799e-08	1.34754e-07	12.5884	11.9384	8.59789	23.2287	24.6184	25.8666
VP1714	conserved hypothetical protein	CDS	1.33182	1.41617e-10	8.73639e-10	10.4351	12.018	12.644	34.4299	25.9861	27.7478
VP1715	conserved hypothetical protein	CDS	1.29411	4.08841e-08	1.79029e-07	6.04576	4.61618	6.35811	14.231	13.9504	13.6388
VP1717	conserved hypothetical protein	CDS	1.375	7.21376e-11	4.69439e-10	10.1039	10.8242	12.7162	25.3404	29.4054	32.9211
VP1718	cytochrome c551 peroxidase	CDS	-1.14265	3.59652e-10	2.08473e-09	381.131	464.086	379.247	195.103	187.237	172.131
VP1724	putative DNA polymerase III, epsilon subunit	CDS	1.16451	5.47225e-10	3.07587e-09	16.3981	15.3608	15.7508	32.0428	36.9277	37.7417
VP1733	hypothetical protein	CDS	1.40988	7.65084e-12	5.8166e-11	15.7355	13.2118	9.89841	38.1024	35.4232	29.2763
VP1734	DNA-binding response regulator	CDS	1.62166	1.0202e-14	1.24099e-13	32.7962	26.1849	24.9989	93.9248	74.8127	89.1222
VP1737	conserved hypothetical protein	CDS	-2.24202	0.014325	0.026198	0.331275	1.19384	0.722512	0.183626	0.136769	0.117575
VP1744	thermostable carboxypeptidase 1	CDS	1.07288	3.60614e-13	3.36101e-12	89.03	105.376	105.27	207.498	218.694	204.464
VP1748	hypothetical protein	CDS	2.57884	1.24936e-07	5.11828e-07	0.579731	0.477536	0.939266	4.03978	3.9663	4.23272
VP1751	homoserine O-succinyltransferase	CDS	2.00349	7.53269e-17	1.2672e-15	13.4166	14.1669	11.4157	56.1896	46.0912	53.732
VP1754	hypothetical protein	CDS	1.03742	6.99193e-07	2.56335e-06	18.2201	16.2362	16.7623	38.4697	37.0644	29.5114
VP1755	putative histidine kinase	CDS	3.72207	5.60384e-30	1.69743e-27	24.68	17.4301	16.401	251.109	245.09	274.774
VP1756	hypothetical protein	CDS	3.10211	1.43829e-12	1.23386e-11	2.2361	1.75097	1.80628	18.0872	16.1388	15.52
VP1757	hypothetical protein	CDS	2.51236	5.91401e-14	6.33319e-13	11.0977	12.018	12.7162	75.2868	64.9653	64.3138
VP1771	4-aminobutyrate aminotransferase	CDS	-1.6186	0.000714375	0.00165236	108.741	173.903	220.583	47.3756	52.9296	63.8435
VP1772	succinate-semialdehyde dehydrogenase	CDS	-1.83447	7.72635e-05	0.000206733	89.527	144.534	197.029	31.8592	44.3132	45.2666
VP1773	conserved hypothetical protein	CDS	-2.11658	4.4584e-06	1.44669e-05	67.8285	88.4238	123.839	19.2808	20.6521	24.8084
VP1774	putative carbon-nitrogen hydrolase	CDS	-1.98773	1.59537e-05	4.763e-05	70.0646	91.5278	131.353	22.586	26.1229	25.3963
VP1775	putative oxidoreductase	CDS	-1.41488	0.000244151	0.000604832	140.709	156.154	206.422	52.058	75.3598	61.9623
VP1776	aldehyde dehydrogenase	CDS	-1.23539	0.00228587	0.0048282	27.8271	28.6522	32.7298	8.81406	17.5064	12.2279
VP1777	putative aldehyde dehydrogenase	CDS	-1.33341	6.39273e-05	0.000172669	102.695	121.374	138.217	35.4399	57.7166	51.3805
VP1779	putative glutamine amidotransferase	CDS	-2.47402	4.86243e-10	2.76256e-09	36.1089	62.0001	52.6711	8.63043	8.88999	9.64119
VP1780	hypothetical protein	CDS	-2.62384	2.80562e-05	8.07636e-05	1.57355	2.38768	2.45654	0.275439	0.410307	0.352726
VP1781	putative glutamine synthetase	CDS	-2.02746	7.32984e-08	3.10471e-07	39.1732	60.4879	58.4512	10.5585	18.6006	10.2291
VP1782	conserved hypothetical protein	CDS	-1.64482	3.98695e-06	1.30262e-05	34.5354	44.8088	45.6628	12.2111	16.5491	11.5224
VP1784	hypothetical protein	CDS	2.51304	4.33523e-08	1.88509e-07	1.15946	1.03466	1.22827	7.06961	8.61645	4.11514
VP1785	hypothetical protein	CDS	2.23945	5.2321e-06	1.6771e-05	0.414093	0.477536	0.794763	2.84621	3.00892	2.35151
VP1786	hypothetical protein	CDS	2.35616	6.04864e-09	2.96127e-08	0.911005	0.875483	0.505758	4.03978	3.82954	3.87999
VP1787	putative transposase	CDS	1.11912	6.43887e-05	0.000173754	2.40174	3.66111	3.97382	7.52868	5.47076	8.81816
VP1788	putative transposase	CDS	1.3628	0.000116288	0.000303449	2.31892	1.59179	2.38429	5.23335	4.78692	6.2315
VP1790	hypothetical protein	CDS	1.21623	4.77307e-06	1.54037e-05	5.30039	4.85495	4.26282	10.7421	12.8563	9.99392
VP1793	hypothetical protein	CDS	1.57942	0.0164335	0.029609	0.165637	0.397947	0.650261	0.550879	1.23092	2.11636
VP1795	hypothetical protein	CDS	1.04169	0.0058453	0.011535	1.82201	0.955073	0.939266	3.30527	2.32507	1.88121
VP1796	hypothetical protein	CDS	1.00733	4.03311e-08	1.77158e-07	10.4351	9.15278	9.75391	17.8117	25.3023	16.2254
VP1799	hypothetical protein	CDS	1.25579	0.00504822	0.0100922	0.993824	0.795894	0.867014	2.29533	2.18831	1.88121
VP1800	hypothetical protein	CDS	1.97726	2.92839e-07	1.13129e-06	0.745368	0.716304	1.73403	3.85615	4.51338	4.58544
VP1801	hypothetical protein	CDS	1.39634	5.87031e-08	2.5157e-07	4.80348	4.45701	6.79161	12.9456	15.5917	14.1091
VP1802	hypothetical protein	CDS	1.21548	5.15124e-13	4.69952e-12	67.8285	69.1632	67.8439	145.616	162.755	167.545
VP1804	hypothetical protein	CDS	1.72951	5.44889e-12	4.21002e-11	6.37704	6.36715	4.84083	19.9234	21.0624	17.2836
VP1813	hypothetical protein	CDS	2.01286	5.79762e-13	5.23526e-12	5.54885	4.21824	4.40732	17.3527	22.4301	17.6363
VP1814	hypothetical protein	CDS	1.11551	1.36012e-05	4.10718e-05	4.38939	3.66111	4.47957	9.73219	9.57384	7.87756
VP1816	putative Hit protein involved in cell-cycle regulation	CDS	1.25965	0.000277894	0.000681306	1.73919	1.35302	1.80628	2.84621	3.00892	5.99635
VP1822	hypothetical protein	CDS	1.71899	1.36339e-05	4.11183e-05	1.15946	0.716304	1.37277	3.39709	3.82954	3.64484
VP1823	hypothetical protein	CDS	1.64023	4.97743e-15	6.29678e-14	21.5328	18.6239	17.7015	59.2195	58.9475	62.0799
VP1824	hypothetical protein	CDS	2.06526	8.18746e-10	4.46452e-09	1.57355	1.59179	1.22827	5.04972	6.56492	6.93695
VP1825	putative CBS domain containing protein	CDS	1.30536	2.38181e-11	1.68144e-10	19.2139	21.9667	23.8429	49.9463	56.4856	54.6726
VP1831	hypothetical protein	CDS	1.58525	5.0401e-05	0.000139175	1.73919	0.716304	1.95078	4.40703	5.7443	3.29211
VP1835	hypothetical protein	CDS	1.15214	1.10249e-10	6.96436e-10	20.2906	21.0116	23.5539	43.8867	48.006	52.5562
VP1837	hypothetical protein	CDS	1.20413	0.00114619	0.00254446	1.15946	0.955073	0.794763	3.02983	1.50446	1.99878
VP1838	hypothetical protein	CDS	1.45543	1.19555e-08	5.59892e-08	3.31275	3.34275	2.74555	6.3351	9.57384	10.1115
VP1839	hypothetical protein	CDS	1.04463	8.44051e-10	4.59722e-09	26.7504	29.5277	27.3832	57.6586	57.5798	57.3768
VP1848	hypothetical protein	CDS	1.34344	1.10617e-11	8.19947e-11	9.19287	10.1079	8.59789	25.3404	25.4391	19.9878
VP1849	hypothetical protein	CDS	1.47896	2.68797e-06	9.0502e-06	1.49074	1.5122	1.30052	4.49884	3.69277	3.76242
VP1850	putative acetyltransferase	CDS	1.21867	3.26357e-10	1.90435e-09	11.9259	12.018	11.1267	28.2784	25.8494	27.3951
VP1852	hypothetical protein	CDS	1.89345	5.40634e-09	2.66885e-08	3.39556	2.46727	1.80628	8.17137	9.98415	10.3466
VP1858	hypothetical protein	CDS	2.43494	2.21128e-08	1.00302e-07	1.15946	1.03466	0.722512	4.2234	5.47076	6.2315
VP1859	hypothetical protein	CDS	1.75581	2.07183e-06	7.08635e-06	1.98765	1.75097	1.37277	4.49884	5.334	7.52483
VP1860	hypothetical protein	CDS	1.98677	2.77018e-06	9.30716e-06	1.15946	0.477536	0.650261	2.57077	1.91477	4.58544
VP1861	hypothetical protein	CDS	1.26776	2.33252e-14	2.65359e-13	36.2746	29.2889	30.4178	68.1253	83.2924	79.9513
VP1876	hypothetical protein	CDS	1.1629	6.30472e-10	3.5064e-09	27.7442	20.7728	20.7361	60.1376	47.5957	46.795
VP1879	serine transporter	CDS	-2.83761	4.0144e-26	4.32825e-24	2021.44	2048.07	2049.55	284.529	303.354	268.19
VP1880	L-serine dehydratase 1	CDS	-2.30496	5.89527e-19	1.41965e-17	1365.02	1650.05	1582.81	308.033	313.201	309.224
VP1892	methyl-accepting chemotaxis protein	CDS	-1.33351	1.13678e-13	1.14256e-12	551.489	687.493	544.991	234.766	247.415	225.745
VP1897	hypothetical protein	CDS	1.36979	5.23693e-09	2.59061e-08	7.45368	7.24263	6.71936	15.5164	17.9168	22.1042
VP1904	methyl-accepting chemotaxis protein	CDS	-2.35585	1.69793e-21	6.39285e-20	570.62	818.656	607.922	129.824	141.556	118.869
VP1905	transporter, BCCT family	CDS	-1.86588	1.62332e-15	2.16321e-14	51.0991	63.0348	47.469	16.2509	14.4975	13.4036
VP1910	conserved hypothetical protein	CDS	2.08506	0.0242246	0.0419574	0.165637	0.159179	0.0722512	0.826318	0.273538	0.587877
VP1911	extracellular solute-binding protein, family 7	CDS	1.63804	0.00563	0.0111472	6.70831	3.7407	6.79161	14.5065	28.3112	11.5224
VP1915	putative exported protein	CDS	-1.03052	2.65144e-08	1.19001e-07	30.3116	29.0501	29.6952	15.8837	14.9078	12.6982
VP1916	putative amidase	CDS	1.18063	3.96756e-11	2.69272e-10	21.2844	16.7934	18.4241	39.4796	41.0307	47.6181
VP1949	hypothetical protein	CDS	-1.39558	1.19584e-13	1.19433e-12	70.4787	86.5137	85.4009	31.0328	32.8246	28.3357
VP1952	hypothetical protein	CDS	-1.1266	1.27977e-07	5.22481e-07	22.8579	19.181	27.0219	13.2211	9.02676	9.05331
VP1955	Trp operon leader peptide	CDS	1.10993	0.0170221	0.0305765	0.993824	0.557126	1.08377	1.00994	2.18831	2.70424
VP1966	proton/glutamate symporter	CDS	-3.4577	4.92316e-28	8.34123e-26	434.053	546.62	509.877	45.6311	47.7324	42.3272
VP1967	putative homoserine lactone synthase VanM	CDS	3.52594	4.09162e-29	7.76427e-27	20.6218	23.7972	23.4094	267.084	263.007	251.964
VP1968	sensor protein LuxN	CDS	3.77151	5.72876e-27	7.3452e-25	28.2412	22.7626	28.9727	324.743	380.355	388.234
VP1969	hypothetical protein	CDS	1.78639	3.07701e-08	1.36679e-07	9.7726	12.4159	10.6209	31.4919	40.7572	41.3866
VP1970	intracellular sepatation protein A	CDS	-1.04002	6.16527e-06	1.95117e-05	21.6157	28.6522	24.2764	10.3749	16.002	10.2291
VP1971	putative acyl-CoA hydrolase	CDS	-1.5276	1.84489e-10	1.1192e-09	20.8703	20.5341	18.3518	7.7123	7.5223	5.40847
VP1974	5-methyltetrahydropteroyltriglutamate- homocysteine methyltransferase	CDS	4.70114	1.09129e-21	4.38734e-20	10.9321	9.15278	9.82616	288.385	210.214	279.359
VP1975	hypothetical protein	CDS	1.82055	0.000276548	0.00067871	1.3251	0.477536	1.22827	3.02983	2.73538	5.05575
VP1976	transcriptional activator MetR	CDS	1.89714	1.21753e-17	2.32901e-16	14.9902	14.4057	13.7277	51.6908	43.6293	65.1368
VP1977	hypothetical protein	CDS	1.08647	2.19691e-12	1.82844e-11	72.3007	63.194	55.6334	137.72	140.188	127.805
VP1979	conserved hypothetical protein	CDS	4.89975	6.51307e-30	1.71656e-27	8.77878	6.28756	8.95915	219.25	245.774	254.198
VP1986	hypothetical protein	CDS	2.28079	1.14496e-16	1.86657e-15	4.30657	5.09372	4.40732	22.9533	22.9772	21.2812
VP1987	hypothetical protein	CDS	2.80406	7.38207e-27	9.21593e-25	29.8147	34.7806	34.6806	237.153	238.389	218.338
VP1989	putative secretion protein	CDS	1.06699	0.0291155	0.0495601	0.828186	1.19384	0.650261	1.56082	0.957384	3.05696
VP1991	5-methyltetrahydropteroyltriglutamate- homocysteine methyltransferase	CDS	3.09504	9.33024e-21	3.0526e-19	6.87395	7.95894	6.28585	61.5148	54.8444	63.9611
VP1992	hypothetical protein	CDS	2.4083	6.56856e-16	9.30187e-15	6.62549	5.2529	7.44187	38.6533	28.0377	35.8605
VP1994	putative isochorismatase-related protein	CDS	1.10989	1.89263e-09	9.90781e-09	22.361	18.7831	20.6638	37.5516	44.997	51.1453
VP1996	conserved hypothetical protein	CDS	1.10511	2.61472e-11	1.83495e-10	85.6345	73.0631	78.248	151.492	180.262	178.244
VP2002	hypothetical protein	CDS	1.89117	6.42902e-08	2.74274e-07	1.3251	1.35302	1.15602	3.30527	6.29138	4.93817
VP2003	hypothetical protein	CDS	3.0024	2.30483e-09	1.19498e-08	0.662549	0.636715	0.361256	3.67252	4.78692	5.05575
VP2011	tetrathionate reductase, subunit B	CDS	-1.45361	6.57533e-12	5.03932e-11	1756.58	1928.93	1841.68	753.694	689.043	575.062
VP2013	putative tetrathionate reductase complex, subunit C	CDS	-1.31978	2.2335e-11	1.58145e-10	3113.15	3826.26	3442.05	1499.68	1470.68	1188.34
VP2015	putative cytochrome c	CDS	-3.34623	1.26789e-27	1.94028e-25	479.768	526.086	538.777	49.0282	52.2458	50.675
VP2016	hypothetical protein	CDS	-3.47354	2.4688e-27	3.54909e-25	1073.5	1212.31	1265.05	110.818	115.023	93.8252
VP2020	conserved hypothetical protein	CDS	2.13856	8.40089e-20	2.33063e-18	39.9186	46.5598	46.0963	193.45	205.427	185.299
VP2021	conserved hypothetical protein	CDS	2.19758	9.43094e-14	9.64233e-13	7.70213	5.57126	6.50261	29.1966	31.0466	30.5696
VP2022	putative glycosyl transferase family protein	CDS	2.18225	3.50597e-20	1.02039e-18	35.0323	36.2928	32.1518	163.427	163.166	142.972
VP2023	nucleotide sugar epimerase	CDS	1.48627	4.66263e-14	5.08495e-13	35.1979	27.4583	26.8774	82.7236	87.1219	80.8919
VP2025	hypothetical protein	CDS	1.05186	6.26039e-11	4.13639e-10	241.168	266.863	258.154	521.131	600.963	466.657
VP2026	orotidine 5'-phosphate decarboxylase	CDS	-1.05492	6.45119e-10	3.57947e-09	80.7482	84.8423	91.2533	45.7229	37.7483	39.8581
VP2030	ribosomal protein S1	CDS	-1.10094	7.86961e-09	3.80565e-08	5911.43	5526.29	5863.98	2628.79	2791.18	2646.39
VP2033	oxidoreductase, short-chain dehydrogenase/reductase family	CDS	-1.0206	3.00603e-09	1.53011e-08	123.317	127.741	131.497	77.6739	62.0932	48.3235
VP2042	hypothetical protein	CDS	1.83122	1.8732e-12	1.57562e-11	65.3439	60.8063	60.98	269.38	192.571	203.288
VP2044	hypothetical protein	CDS	-3.04714	2.61649e-13	2.45795e-12	26.2535	17.3505	21.1696	2.38714	3.28246	2.23393
VP2052	3-oxoacyl-(acyl-carrier-protein) synthase II	CDS	-1.05333	2.7337e-12	2.2515e-11	462.708	473.716	488.563	235.225	234.696	216.692
VP2053	acyl carrier protein	CDS	-1.50399	7.91031e-16	1.10698e-14	325.394	283.577	259.599	93.2821	109.826	103.349
VP2055	malonyl Coa-acyl carrier protein transacylase	CDS	-1.44025	2.52503e-16	3.86411e-15	376.328	420.073	414.939	156.45	141.966	147.792
VP2066	AsmA protein	CDS	1.26047	8.33244e-15	1.03209e-13	335.912	346.293	344.999	837.427	778.079	845.368
VP2072	Na+/H+-exchanging protein	CDS	-1.03327	5.34281e-12	4.16196e-11	444.074	548.928	518.041	265.983	248.783	223.393
VP2078	ABC transporter, ATP-binding protein	CDS	1.31738	5.09322e-11	3.41275e-10	26.8332	20.1361	23.6984	57.0159	65.9227	53.3793
VP2079	putative ABC transporter, permease protein	CDS	1.04417	4.21793e-08	1.83745e-07	14.9902	15.9975	13.5832	27.9112	36.9277	27.3951
VP2082	acetate kinase	CDS	-1.12229	7.5186e-11	4.86606e-10	400.842	443.79	460.89	221.178	190.383	187.886
VP2084	hypothetical protein	CDS	1.50632	7.73707e-16	1.08594e-14	48.2005	42.9783	44.7235	123.948	122.819	139.327
VP2092	molybdenum cofactor biosynthesis protein E	CDS	-1.09324	7.55748e-11	4.88457e-10	90.7692	87.5483	75.7193	37.3679	42.8087	39.0351
VP2111	sodium-type flagellar protein MotY	CDS	-2.56102	2.67049e-17	4.79878e-16	44.2252	37.7254	34.7528	6.15148	6.83846	6.81938
VP2119	hypothetical protein	CDS	-3.38292	6.42329e-21	2.16114e-19	51.3476	54.7575	49.4198	5.14153	4.10307	5.52605
VP2120	oxidoreductase, short-chain dehydrogenase/reductase family	CDS	1.62325	4.28941e-19	1.05984e-17	86.7111	73.7794	71.8177	228.982	246.595	240.089
VP2125	Na+/H+ antiporter	CDS	-2.97799	7.4014e-14	7.69864e-13	198.848	266.545	231.565	31.3083	28.0377	28.9236
VP2134	hypothetical protein	CDS	1.9001	7.22827e-18	1.43477e-16	46.4613	38.1233	35.2586	135.149	155.643	156.493
VP2135	putative phage-related protein	CDS	2.4192	2.16681e-22	1.04891e-20	117.106	96.0644	86.5569	460.259	554.325	588.465
VP2142	hypothetical protein	CDS	1.0305	9.70231e-13	8.44546e-12	380.138	354.889	358.005	689.425	748.674	794.81
VP2151	2,4-dienoyl-CoA reductase	CDS	1.12609	1.09693e-10	6.94773e-10	151.558	164.034	150.571	336.587	376.799	304.285
VP2154	conserved hypothetical protein	CDS	-1.01057	9.62448e-06	2.96484e-05	44.7221	40.6702	38.8711	23.0451	22.1566	16.343
VP2159	putative methyl-accepting chemotaxis transmembrane protein	CDS	-3.97853	2.24966e-17	4.10477e-16	96.3181	131.72	118.275	8.35499	8.47968	5.05575
VP2162	hypothetical protein	CDS	-4.21043	1.70585e-23	1.05098e-21	63.2734	72.2672	60.691	3.58071	3.82954	3.17454
VP2164	hypothetical protein	CDS	1.6876	0.0485533	0.0780993	0.165637	0	0.289005	0.367252	0.547076	0.705453
VP2166	putative lactoylglutathione lyase	CDS	-1.98464	1.98687e-09	1.03579e-08	13.0025	13.769	15.7508	3.39709	4.10307	3.29211
VP2167	conserved hypothetical protein	CDS	-2.61411	3.72024e-16	5.44717e-15	52.1757	49.425	49.3476	8.99769	7.11199	8.34786
VP2170	putative transglycosylase associated gene	CDS	1.1913	0.000149889	0.000385197	13.8307	6.68551	8.8869	27.3603	19.4212	19.8703
VP2175	putative HAAAP family transport protein	CDS	-1.23196	1.13175e-08	5.32642e-08	36.6058	55.0759	47.6858	18.5462	23.5243	17.5187
VP2196	hypothetical protein	CDS	1.59916	0.0130587	0.0240678	0.248456	0.159179	0.361256	1.19357	0.547076	0.587877
VP2203	putative adenine-specific methylase	CDS	-1.25203	1.35476e-12	1.16643e-11	164.395	189.9	175.065	79.2347	79.5996	63.3732
VP2210	RNA polymerase sigma-70 factor, ECF subfamily	CDS	-1.78884	2.03876e-16	3.17111e-15	40.7468	36.6111	42.6282	13.8638	9.43707	11.0521
VP2211	hypothetical protein	CDS	-1.8528	6.96609e-18	1.38853e-16	71.0584	87.6279	83.5946	24.3305	21.8831	20.6933
VP2212	long-chain fatty acid transport protein	CDS	-1.34358	5.31524e-13	4.83056e-12	309.079	388.794	383.582	141.484	146.206	138.504
VP2224	conserved hypothetical protein	CDS	-1.64378	1.06881e-19	2.91403e-18	310.901	327.749	318.194	106.687	95.7384	103.584
VP2225	chemotaxis protein CheW	CDS	-1.25038	3.15744e-15	4.0926e-14	494.676	555.056	554.672	218.791	229.225	226.45
VP2228	chemotaxis protein CheB	CDS	-1.04908	1.12061e-11	8.29353e-11	289.534	342.791	296.23	140.841	145.112	162.842
VP2230	chemotaxis protein CheZ	CDS	-1.06594	6.97792e-13	6.19911e-12	205.473	199.133	208.445	90.4359	95.7384	106.759
VP2233	flagellar biosynthesis protein FlhG	CDS	-2.0078	4.09621e-21	1.43944e-19	219.884	243.862	202.448	54.2616	53.6135	57.7296
VP2234	flagellar biosynthesis protein FlhF	CDS	-2.47061	1.12181e-20	3.62031e-19	215.163	224.522	200.064	38.6533	41.3043	35.5078
VP2235	polar flagellar assembly protein FlhA	CDS	-1.46397	6.65386e-13	5.93344e-12	99.8793	101.238	105.559	30.941	44.1764	36.566
VP2241	polar flagellar switch protein FliN	CDS	-1.65237	1.52075e-16	2.44557e-15	83.4812	84.9219	74.3465	27.5439	28.7215	20.9284
VP2242	flagellar motor switch protein FliM	CDS	-1.68808	1.64238e-16	2.62339e-15	133.835	113.415	120.876	31.4919	43.219	39.9757
VP2243	polar flagellar protein FliL	CDS	-1.30889	2.73285e-11	1.91219e-10	57.559	43.5354	47.8303	16.8936	21.6095	21.869
VP2244	polar flagellar hook-length control protein FliK	CDS	-1.86069	1.54685e-15	2.07295e-14	209.697	194.596	216.103	47.8346	64.4183	59.0229
VP2245	polar flagellar assembly protein FliJ	CDS	-1.24388	5.37686e-08	2.31049e-07	23.272	17.3505	24.3487	8.81406	8.61645	9.99392
VP2246	polar flagellum-specific ATP synthase FliI	CDS	-1.14241	3.05043e-12	2.49075e-11	83.3984	78.4751	71.8899	32.5018	35.1497	38.3296
VP2247	polar flagellar assembly protein FliH	CDS	-1.8443	5.13009e-16	7.37489e-15	89.1129	110.39	94.2156	25.6159	25.9861	30.2169
VP2248	polar flagellar motor switch protein FliG	CDS	-1.16623	3.6726e-11	2.50328e-10	99.2996	88.9809	104.403	39.8469	48.4163	42.4448
VP2249	polar flagellar M-ring protein FliF	CDS	-1.29453	1.45585e-12	1.24443e-11	137.645	127.9	151.15	52.4253	60.1784	57.4944
VP2250	flagellar hook-basal body complex protein FliE	CDS	-1.42436	1.73416e-14	2.01638e-13	93.6679	97.2582	86.7737	30.8492	35.2864	37.5066
VP2251	FlaM	CDS	-2.6691	2.712e-23	1.49601e-21	245.226	299.097	273.11	46.6411	38.2954	43.2678
VP2252	FlaL	CDS	-2.21697	1.12258e-17	2.17368e-16	76.1103	60.1696	60.402	13.4965	14.4975	14.3442
VP2254	polar flagellar protein FlaJ	CDS	-3.91146	2.83519e-27	3.95592e-25	181.373	216.244	189.732	12.4866	13.6769	12.9333
VP2255	polar flagellar rod protein FlaI	CDS	-3.43975	5.53718e-20	1.59202e-18	67.9941	48.1516	48.9141	4.49884	6.01784	4.82059
VP2256	flagellar hook-associated protein 2 FlaH	CDS	-3.69307	1.43528e-19	3.84689e-18	1100	1449.88	1107.61	87.4061	109.142	86.5356
VP2257	flagellin FlaG	CDS	-3.51461	2.54719e-23	1.42163e-21	1279.38	1539.74	1363.38	107.697	135.128	123.454
VP2258	polar flagellin FlaA	CDS	-3.8484	2.34857e-26	2.65277e-24	4971.19	6233.68	5448.82	367.528	444.773	344.143
VP2259	polar flagellin D	CDS	-4.16322	2.98703e-17	5.34735e-16	859.409	1086.47	1004	58.5768	55.2547	50.675
VP2260	hypothetical protein	CDS	-2.91275	1.45117e-06	5.0732e-06	4.30657	4.45701	3.1068	1.00994	0.273538	0.117575
VP2261	polar flagellin F	CDS	-3.67909	2.36878e-23	1.35393e-21	121.329	97.2582	95.7328	7.80411	9.43707	7.40726
VP2266	hypothetical protein	CDS	-1.28263	3.77427e-10	2.17559e-09	75.7791	66.4571	65.7486	33.2363	28.3112	23.6327
VP2282	hypothetical protein	CDS	-2.23912	1.61953e-21	6.24638e-20	129.86	157.348	148.332	34.5217	28.8583	28.5708
VP2284	uracil phosphoribosyltransferase	CDS	-1.55829	1.3477e-15	1.81633e-14	269.658	303.554	285.681	103.473	95.4648	92.5319
VP2285	phosphoribosylformylglycinamidine cyclo-ligase	CDS	-1.47055	4.69618e-17	8.10134e-16	599.359	779.26	733.277	265.156	255.211	241.618
VP2286	phosphoribosylglycinamide formyltransferase	CDS	-1.43339	2.26696e-11	1.60275e-10	37.3512	45.9231	46.8188	17.7199	15.5917	14.6969
VP2289	oxidoreductase, acyl-CoA dehydrogenase family	CDS	1.3174	3.78784e-07	1.43756e-06	13.4166	9.94867	13.8	28.6457	34.7394	29.629
VP2291	hypothetical protein	CDS	-1.78913	1.83064e-15	2.43265e-14	54.7431	49.3454	54.9109	17.8117	14.6343	13.286
VP2300	cytochrome c554	CDS	-1.51624	3.94746e-11	2.68292e-10	189.82	194.835	180.122	83.3663	66.8801	46.6775
VP2315	ribosome recycling factor	CDS	-1.21095	9.42548e-15	1.14947e-13	282.577	316.209	277.878	116.694	132.393	129.803
VP2316	uridylate kinase	CDS	-1.20582	1.83157e-13	1.76964e-12	210.525	243.225	217.621	99.5254	99.4311	92.0616
VP2317	elongation factor Ts	CDS	-1.75604	1.46735e-17	2.75142e-16	1301.58	1391.06	1360.63	409.303	401.828	388.822
VP2321	conserved hypothetical protein	CDS	-1.10273	2.1751e-12	1.81348e-11	693.275	668.63	654.018	337.046	312.107	289.353
VP2327	conserved hypothetical protein	CDS	-1.01703	2.21155e-08	1.00302e-07	23.1892	21.8871	21.1696	10.7421	12.1725	9.87634
VP2329	efflux pump component MtrF	CDS	-3.48131	1.4955e-19	3.91969e-18	834.481	1050.26	837.391	80.8874	84.9336	77.9525
VP2331	ribosomal protein, L31P family	CDS	-1.79268	0.0213758	0.0374749	0.579731	0.318358	1.08377	0.367252	0	0.117575
VP2338	chitinase	CDS	1.68132	2.85251e-11	1.99005e-10	55.7369	68.9244	47.1078	170.681	165.901	214.105
VP2344	conserved hypothetical protein	CDS	-1.43043	3.04353e-10	1.78033e-09	22.8579	24.5135	29.912	9.36494	9.57384	9.75877
VP2345	thiamin biosynthesis lipoprotein ApbE	CDS	-1.01367	5.91734e-13	5.32673e-12	155.368	162.362	171.741	80.6119	85.4807	76.4241
VP2351	sodium-translocating NADH-quinone reductase, subunit A	CDS	-1.14012	8.70723e-13	7.64946e-12	2457.89	2628.2	2701.47	1160.61	1205.89	1166.94
VP2361	hypothetical protein	CDS	-1.41651	1.1925e-05	3.61254e-05	9.44133	14.0873	9.0314	3.67252	3.69277	4.82059
VP2362	outer membrane protein OmpK precursor	CDS	-1.63568	2.01351e-12	1.68765e-11	1492.47	1783.68	1666.76	577.964	579.08	433.618
VP2366	putative GGDEF family protein	CDS	1.13308	5.65808e-10	3.16906e-09	16.895	11.9384	11.9937	31.5837	30.0892	27.6302
VP2372	hypothetical protein	CDS	2.37821	5.33793e-14	5.76837e-13	2.73302	1.75097	2.02303	11.293	11.8989	10.6994
VP2379	DNA damage-inducible gene in SOS regulon, dependent on cyclic AMP and H-NS	CDS	-1.65929	2.82572e-06	9.48706e-06	46.4613	24.036	33.1633	12.3948	12.5828	7.75998
VP2380	2,3,4,5-tetrahydropyridine-2-carboxylate N-succinyltransferase	CDS	-1.05717	3.72679e-09	1.88686e-08	254.833	322.019	285.248	163.703	146.616	103.702
VP2385	glycerol uptake facilitator protein GlpF	CDS	-1.86144	1.29592e-13	1.2808e-12	58.8841	66.4571	55.4889	17.7199	17.5064	14.4618
VP2387	transcriptional regulator, DeoR family	CDS	-1.43658	3.0026e-14	3.35951e-13	95.1586	101.158	96.3831	35.6235	36.7909	35.7429
VP2394	sodium:galactoside symporter family protein	CDS	-3.22125	9.40599e-20	2.5943e-18	85.2204	82.6934	77.3088	8.53862	9.71061	8.11271
VP2397	aldose 1-epimerase	CDS	-1.79071	3.75255e-12	3.02757e-11	38.5107	47.4353	28.467	13.9556	8.75322	9.87634
VP2398	galactokinase	CDS	-1.51827	4.36575e-14	4.78316e-13	48.863	50.0617	47.6858	18.0872	17.3697	15.6375
VP2399	galactose-1-phosphate uridylyltransferase	CDS	-1.85209	2.0564e-14	2.37361e-13	51.4304	57.7023	42.9895	15.7	13.4034	12.8157
VP2400	UDP-glucose 4-epimerase	CDS	-1.7993	5.61522e-16	7.99958e-15	63.025	78.5547	57.3675	20.1071	16.9594	19.8703
VP2401	hypothetical protein	CDS	-1.81712	0.00278971	0.0058173	2.89865	2.2285	1.37277	0.550879	0.820615	0.470302
VP2409	hypothetical protein	CDS	1.83022	1.77226e-14	2.05564e-13	26.9989	33.9051	26.0104	111.92	106.68	90.298
VP2410	putative tight adherence TadC-related transmembrane protein	CDS	1.9333	2.10243e-14	2.41499e-13	15.4871	14.0873	10.1152	47.2838	47.0486	56.9065
VP2411	putative tight adherence TadB-related transmembrane protein	CDS	2.29064	1.57944e-16	2.53137e-15	11.8431	13.2914	7.51412	51.6908	45.8177	61.6096
VP2412	putative pilus assembly protein	CDS	2.28047	3.38429e-21	1.21673e-19	49.1115	48.072	39.8104	224.759	210.351	230.095
VP2413	putative pilus assembly protein	CDS	2.19064	2.58739e-16	3.92159e-15	14.5761	19.8973	17.0513	73.4505	73.9921	88.064
VP2414	hypothetical protein	CDS	1.41187	1.62036e-05	4.81642e-05	1.90483	4.29783	3.46806	6.51873	11.2151	8.46543
VP2415	hypothetical protein	CDS	1.62824	3.28141e-06	1.08405e-05	1.49074	2.30809	1.51728	5.04972	5.60753	5.87877
VP2416	hypothetical protein	CDS	1.53438	0.000236417	0.000586897	0.579731	1.67138	0.794763	3.02983	3.28246	2.58666
VP2417	hypothetical protein	CDS	1.58209	4.01864e-10	2.30053e-09	9.85542	8.59565	6.2136	23.9632	23.7978	25.8666
VP2418	hypothetical protein	CDS	1.82626	5.02048e-07	1.87095e-06	1.65637	0.795894	2.67329	7.06961	6.01784	5.2909
VP2419	putative pilus assembly transmembrane protein	CDS	2.09557	2.53894e-15	3.33649e-14	16.5637	13.6894	11.5602	57.7504	52.109	68.4289
VP2420	putative pilus assembly protein	CDS	2.1985	1.139e-16	1.86324e-15	7.20522	8.35688	7.08062	37.827	32.8246	33.1563
VP2421	hypothetical protein	CDS	1.6742	9.73353e-14	9.93029e-13	11.1805	12.4955	11.1989	38.2861	32.551	40.3284
VP2423	putative fimbrial protein	CDS	1.83894	0.00055196	0.00129757	1.65637	0.397947	0.722512	2.38714	4.92369	2.82181
VP2424	hypothetical protein	CDS	1.10029	2.13557e-06	7.28861e-06	7.61932	6.60592	6.86386	14.231	13.9504	17.0484
VP2425	putative long-chain-fatty-acid-CoA ligase	CDS	1.24085	4.86812e-14	5.29687e-13	53.0868	56.986	55.0554	128.814	132.94	128.628
VP2437	NupC family protein	CDS	-1.98011	1.42231e-18	3.22843e-17	2690.78	3272.16	2905.73	854.137	789.842	603.75
VP2445	putative lipid carrier protein	CDS	-1.11242	1.77531e-06	6.11625e-06	25.0112	19.3402	24.5654	13.8638	10.5312	7.1721
VP2446	c-di-GMP phosphodiesterase A-related protein	CDS	-1.55993	8.85927e-19	2.08061e-17	219.304	218.871	209.962	75.654	66.4698	77.4822
VP2447	putative protease	CDS	-1.2562	5.13201e-09	2.54668e-08	41.9062	34.0643	39.5214	17.1691	13.6769	17.2836
VP2450	transcriptional regulator, MarR family	CDS	-1.01272	2.94357e-05	8.45296e-05	8.61314	11.9384	10.1152	4.77428	6.42815	4.11514
VP2453	ribosomal protein S15	CDS	-1.13701	1.00386e-10	6.38381e-10	236.033	189.025	160.253	85.8453	96.559	83.8313
VP2466	transcription elongation factor GreA	CDS	-1.04248	2.28027e-10	1.35729e-09	92.5084	85.8769	76.4418	43.1522	46.3647	34.2145
VP2467	outer membrane protein OmpU	CDS	-1.17168	8.72545e-10	4.74153e-09	41257.4	47989.5	45678.1	23636.7	19589	16667.6
VP2475	glutamate-1-semialdehyde 2,1-aminomutase	CDS	-1.09843	4.31097e-12	3.42567e-11	337.32	465.439	468.405	214.751	197.358	181.419
VP2516	OpaR	CDS	5.90304	6.26798e-33	3.30392e-30	5.71449	7.79976	8.09213	477.979	443.132	377.77
VP2522	NadC	CDS	-1.08694	1.06604e-11	7.92678e-11	129.28	168.411	168.923	76.8476	72.8979	69.8398
VP2530	ribosomal protein L19	CDS	-1.64513	3.66191e-17	6.43411e-16	607.144	514.068	515.151	155.256	180.125	188.003
VP2546	carbon storage regulator	CDS	-1.39321	1.19494e-13	1.19433e-12	221.374	187.433	149.054	73.9096	75.4965	62.9029
VP2561	enolase	CDS	-1.31958	2.09415e-13	2.00295e-12	2991.74	3367.51	3054.85	1410.16	1211.77	1149.54
VP2592	ribose-5-phosphate isomerase	CDS	-1.24577	9.94206e-09	4.72597e-08	337.734	339.369	420.646	183.443	146.89	132.155
VP2596	LysE/YggA family protein	CDS	-1.15945	3.11358e-05	8.90344e-05	39.0076	31.597	25.1434	10.8339	16.2755	16.1078
VP2599	fructose-bisphosphate aldolase, class II	CDS	-1.83913	1.16185e-18	2.67563e-17	2374.82	3025.43	2845.9	804.742	766.317	733.553
VP2607	putative cytochrome c oxidase, subunit I	CDS	1.47232	5.08222e-09	2.52461e-08	11.6774	12.8935	7.94763	27.2685	36.5174	26.5721
VP2609	extracellular deoxyribonuclease precursor	CDS	-1.80762	9.64082e-12	7.22529e-11	22.8579	21.1708	20.8083	5.87604	6.56492	6.11393
VP2631	putative HD-GYP hydrolase domain containing protein	CDS	-1.76178	6.71554e-18	1.34994e-16	78.4293	67.4122	61.1968	17.9036	22.5669	20.8109
VP2633	putative phospho-beta-glucosidase	CDS	1.81108	2.31744e-17	4.21223e-16	13.9135	12.3364	14.4502	45.8147	48.6898	48.5587
VP2634	6-phospho-beta-glucosidase	CDS	2.10534	5.88e-18	1.19208e-16	32.0508	30.244	28.9005	144.147	112.971	134.859
VP2635	PTS system, cellobiose-specific IIA component	CDS	2.07494	3.64361e-09	1.8487e-08	7.28804	4.61618	6.35811	33.1445	22.8404	20.6933
VP2636	PTS system, cellobiose-specific IIC component	CDS	2.80479	7.74529e-20	2.16139e-18	29.8147	31.0399	32.2963	223.106	217.463	210.695
VP2637	PTS system, cellobiose-specific IIB component	CDS	2.1718	1.06688e-09	5.76455e-09	3.72684	4.05906	3.46806	16.71	19.8315	14.3442
VP2638	deacetylase DA1	CDS	4.26276	6.21611e-13	5.57452e-12	13.251	15.0424	13.8	288.569	249.74	270.188
VP2640	hypothetical protein	CDS	1.05642	2.79865e-08	1.24782e-07	10.2695	8.67524	11.7769	21.6679	22.1566	20.223
VP2654	aspartate carbamoyltransferase, catalytic subunit	CDS	-1.41369	8.05723e-11	5.18637e-10	472.149	640.695	632.27	222.555	234.559	197.997
VP2656	conserved hypothetical protein	CDS	-1.76187	1.47672e-16	2.38284e-15	80.9138	95.9848	93.2763	28.7375	26.8067	23.9854
VP2677	putative alpha helix protein	CDS	-1.41522	4.17279e-07	1.57484e-06	59.5466	47.0373	46.8188	17.5363	21.4728	18.6945
VP2683	conserved hypothetical protein	CDS	1.36098	1.29589e-09	6.87661e-09	176.238	164.83	193.344	442.08	444.636	486.175
VP2697	putative MSHA pilin protein MshA	CDS	1.5185	4.57641e-12	3.60041e-11	11.5946	13.0527	9.89841	31.951	34.4658	32.5684
VP2699	putative MSHA biogenesis protein MshF	CDS	1.15398	4.18465e-09	2.10743e-08	41.3265	26.0257	30.2733	69.9616	73.7186	73.4847
VP2717	cobalamin-dependent methionine synthase	CDS	1.09193	4.66502e-13	4.28063e-12	273.384	296.63	276.867	563.365	617.239	624.796
VP2737	ribosomal protein L9	CDS	-1.06985	6.26932e-11	4.13653e-10	893.862	936.051	951.621	437.122	438.892	449.021
VP2738	ribosomal protein S18	CDS	-1.09776	7.1878e-11	4.68392e-10	609.38	613.873	661.965	288.844	305.679	286.414
VP2739	primosomal replication protein N	CDS	-1.0331	8.7684e-11	5.62125e-10	760.027	752.995	864.341	388.278	390.749	382.708
VP2741	ribulose-phosphate 3-epimerase	CDS	-1.89761	7.46461e-17	1.26022e-15	231.147	298.779	258.443	73.4505	74.2656	63.8435
VP2762	conserved hypothetical protein	CDS	-4.63234	1.16824e-32	5.54215e-30	594.307	616.42	651.272	25.9831	24.892	24.103
VP2763	5,10-methylenetetrahydrofolate reductase	CDS	1.98504	2.63342e-20	7.95728e-19	38.7591	39.4763	32.8743	152.961	148.394	138.269
VP2764	aspartokinase II/homoserine dehydrogenase, methionine-sensitive	CDS	2.11802	4.21535e-21	1.45968e-19	93.9163	112.778	107.293	425.829	452.706	484.881
VP2765	cystathionine gamma-synthase	CDS	1.5318	1.28097e-17	2.44053e-16	53.7493	59.5329	54.4052	156.541	168.363	160.138
VP2769	bacterioferritin-associated ferredoxin	CDS	1.17436	0.0110618	0.0207584	1.07664	1.11425	1.22827	2.29533	2.32507	3.17454
VP2770	elongation factor TU	CDS	-1.20894	3.5673e-14	3.94482e-13	5035.71	5085.12	5248.98	2554.61	2104.06	1989.73
VP2772	ribosomal protein S7	CDS	-1.50203	3.58446e-14	3.95457e-13	832.907	759.76	701.27	253.588	288.036	268.425
VP2773	ribosomal protein S12	CDS	-1.59032	2.68014e-15	3.50264e-14	1033.25	1057.03	990.564	324.835	337.273	361.074
VP2774	hypothetical protein	CDS	-1.04709	1.36748e-07	5.55897e-07	15.3214	16.5546	17.9905	8.99769	8.47968	6.58423
VP2778	peptidyl-prolyl cis-trans isomerase, FKBP-type	CDS	-1.22611	3.94648e-12	3.16252e-11	1063.39	1084.72	1233.54	594.49	462.69	387.882
VP2783	peptidyl-prolyl cis-trans isomerase, FKBP-type	CDS	-1.26695	1.53672e-14	1.7912e-13	224.604	222.134	236.623	93.0985	93.2765	97.5877
VP2793	cyclic AMP receptor protein	CDS	-1.6695	5.15301e-18	1.0537e-16	1118.8	1140.2	1047.21	394.062	344.932	300.053
VP2795	succinylglutamate 5-semialdehyde dehydrogenase	CDS	1.33572	3.33399e-08	1.47817e-07	1324.02	1422.5	1479.92	3410.31	3929.1	3328.56
VP2796	putative arginine/ornithine succinyltransferase	CDS	1.09492	6.71353e-10	3.712e-09	690.542	735.247	727.208	1499.95	1717.55	1381.63
VP2803	hypothetical protein	CDS	1.71211	6.02725e-06	1.91132e-05	1.57355	2.78563	2.8178	8.90587	7.79584	6.93695
VP2811	sodium-type polar flagellar protein MotX	CDS	-3.66885	1.00296e-23	6.57987e-22	125.802	116.996	105.848	7.62049	12.3092	7.87756
VP2827	methyl-accepting chemotaxis protein	CDS	-2.76201	2.3122e-25	2.03131e-23	492.854	642.127	568.761	90.5277	81.6512	78.7756
VP2831	protein-transport protein SecB	CDS	-1.18696	1.16211e-13	1.16555e-12	211.684	212.026	203.965	85.2026	90.4044	100.174
VP2844	hypothetical protein	CDS	2.90073	1.86609e-22	9.12651e-21	7.37086	10.3466	8.59789	65.9218	60.1784	70.6629
VP2845	elongation factor P	CDS	-1.55746	2.39714e-16	3.70424e-15	238.352	243.146	211.118	81.8055	75.4965	77.835
VP2846	conserved hypothetical protein	CDS	-1.2908	1.48703e-12	1.26651e-11	50.3537	53.2453	50.2868	22.127	20.7889	19.8703
VP2850	conserved hypothetical protein	CDS	1.01801	1.93006e-07	7.64289e-07	234.46	247.443	243.125	566.854	482.932	418.216
VP2852	chaperonin, 10 kDa subunit	CDS	-1.20025	8.86635e-13	7.77485e-12	146.423	141.271	149.993	65.5546	59.6313	65.1368
VP2855	6-phosphofructokinase, isozyme I	CDS	-1.08436	5.02721e-13	4.5952e-12	599.607	581.241	589.787	298.117	280.103	256.667
VP2868	hypothetical protein	CDS	3.9921	8.95937e-05	0.000237714	1.24228	1.11425	0.650261	19.1889	14.3608	13.9915
VP2869	sodium/solute symporter	CDS	1.87342	4.76774e-05	0.000132347	35.9433	26.9808	29.6952	118.072	90.4044	130.391
VP2876	conserved hypothetical protein	CDS	2.87159	2.77109e-07	1.0749e-06	106.588	83.2505	70.3727	668.583	529.844	704.747
VP2877	putative DNA polymerase III, epsilon subunit	CDS	3.10924	5.7545e-08	2.4683e-07	16.3153	13.4506	7.15287	105.401	90.5412	120.75
VP2878	acetyl-CoA synthase	CDS	2.98118	4.54278e-09	2.27091e-08	841.769	743.444	576.926	5967.03	4735.49	6369.18
VP2880	acetyl-CoA carboxylase, biotin carboxyl carrier protein	CDS	-1.45551	4.69083e-17	8.10134e-16	420.802	444.825	400.488	157.092	149.489	154.964
VP2881	acetyl-CoA carboxylase, biotin carboxylase	CDS	-1.37449	5.49579e-16	7.87675e-15	1124.26	1277.81	1170.9	513.143	465.289	399.404
VP2900	hypothetical protein	CDS	2.33895	9.42422e-21	3.06223e-19	147.086	128.378	131.425	641.406	675.229	742.019
VP2901	hypothetical protein	CDS	1.32522	5.62478e-10	3.15413e-09	8.11623	8.35688	7.80313	18.4544	19.558	22.9272
VP2907	hypothetical protein	CDS	1.42991	9.7797e-09	4.65345e-08	11.429	10.9833	11.1267	25.7077	29.1318	35.7429
VP2908	hypothetical protein	CDS	1.23495	1.17894e-08	5.5375e-08	173.836	140.077	137.422	345.768	330.708	385.648
VP2909	hypothetical protein	CDS	1.20063	2.08292e-07	8.1935e-07	69.4848	59.692	60.7633	143.504	133.35	159.55
VP2910	hypothetical protein	CDS	1.46125	1.94674e-08	8.92303e-08	120.253	94.2338	91.759	295.271	239.756	307.695
VP2911	DNA-binding protein HU-2	CDS	-1.99814	5.69026e-07	2.1073e-06	812.368	566.676	627.863	202.264	176.159	123.572
VP2916	uroporphyrinogen decarboxylase	CDS	-1.10093	5.07633e-11	3.40624e-10	360.51	380.676	421.152	200.428	181.493	159.785
VP2923	ribosomal protein L7/L12	CDS	-1.42733	1.74132e-16	2.76282e-15	1223.31	978.551	1073.51	399.295	420.839	397.758
VP2924	ribosomal protein L10	CDS	-1.28632	3.19578e-11	2.2004e-10	1596.16	1350.07	1572.26	578.606	615.871	658.188
VP2925	ribosomal protein L1	CDS	-1.13746	2.22856e-11	1.58032e-10	1660.85	1867.17	1792.05	802.171	853.713	762.477
VP2926	ribosomal protein L11	CDS	-1.00788	4.87533e-12	3.8229e-11	1396.98	1472.88	1587.5	740.932	745.255	730.379
VP2927	transcription antitermination protein NusG	CDS	-1.20399	1.80438e-11	1.30289e-10	263.363	303.474	285.103	112.838	128.426	128.745
VP2940	conserved hypothetical protein	CDS	-1.24894	2.98703e-12	2.44318e-11	152.138	163.795	133.303	61.3312	69.7522	58.0823
VP2945	LexA repressor	CDS	-1.08378	2.80195e-10	1.64919e-09	94.8274	99.8051	92.4815	52.9762	40.6204	41.3866
VP2958	conserved hypothetical protein	CDS	-1.19776	2.17452e-05	6.35216e-05	12.4228	15.3608	9.97067	7.62049	5.60753	2.93939
VP2964	hypothetical protein	CDS	1.50799	4.18781e-11	2.83409e-10	137.727	153.289	141.612	353.021	413.59	464.188
VP2973	conserved hypothetical protein	CDS	-1.79392	2.45577e-18	5.39359e-17	107.416	104.978	102.597	30.2065	27.2171	33.2739
VP2979	GGDEF family protein	CDS	2.38237	5.69776e-23	3.0371e-21	73.543	70.6754	71.5287	374.781	361.344	388.822
VP2985	putative lipoprotein L	CDS	-1.09906	1.04512e-05	3.19003e-05	49.774	37.8845	33.8136	22.127	21.4728	12.9333
VP3014	putative signal peptide protein	CDS	-1.86358	3.20332e-11	2.2024e-10	19.8765	22.2054	18.5686	6.24329	5.60753	4.70302
VP3036	phosphoribosylaminoimidazole carboxylase, catalytic subunit	CDS	-1.58609	1.13127e-15	1.53336e-14	306.595	412.193	380.33	133.129	131.298	101.585
VP3037	phosphoribosylaminoimidazole carboxylase, ATPase subunit	CDS	-1.33802	9.72647e-16	1.34135e-14	533.683	629.95	579.96	244.039	233.328	212.224
VP3054	thiol:disulfide interchange protein	CDS	-1.32114	2.67335e-12	2.20563e-11	270.32	271.241	270.003	135.057	105.723	83.4786
VP3065	putative cyclohexadienyl dehydratase precursor signal peptide protein	CDS	1.75447	1.90552e-18	4.24404e-17	27.3302	25.787	27.3832	93.1903	89.447	89.0046
VP3072	ATP synthase F1, delta subunit	CDS	-1.55976	5.7529e-17	9.85262e-16	3257.17	2963.99	2918.73	1009.3	1034.25	1056.77
VP3073	ATP synthase F0, B subunit	CDS	-1.32586	9.74245e-13	8.46487e-12	3803.86	3433.96	3175.08	1348.09	1369.06	1436.65
VP3074	ATP synthase F0, C subunit	CDS	-1.1084	1.30723e-10	8.10652e-10	2304.43	2001.27	1554.92	862.125	992.26	863.945
VPA0002	hypothetical protein	CDS	1.72513	8.97156e-14	9.21236e-13	9.85542	11.62	9.0314	32.0428	35.2864	33.6266
VPA0005	hypothetical protein	CDS	-1.20561	2.39615e-07	9.3328e-07	2092.66	1722.95	1737.86	962.752	890.64	554.251
VPA0006	GTP cyclohydrolase II	CDS	2.36558	1.03262e-14	1.25287e-13	32.0508	28.493	26.2272	168.753	131.982	145.794
VPA0007	hypothetical protein	CDS	2.26684	0.000129932	0.000337014	0.248456	0.238768	0.289005	0.918131	1.91477	1.17575
VPA0008	putative amino acid ABC transporter, periplasmic amino acid-binding portion	CDS	1.86689	8.35116e-16	1.16182e-14	22.1126	19.4994	15.0282	70.3288	67.2904	68.5465
VPA0009	putative two-component sensor	CDS	2.0836	7.17069e-21	2.39562e-19	35.5292	31.597	26.8052	136.067	124.05	137.563
VPA0011	conserved hypothetical protein	CDS	-1.0896	4.5179e-12	3.56621e-11	325.312	371.603	358.077	178.577	159.746	157.198
VPA0030	hypothetical protein	CDS	-1.27119	1.05865e-08	5.01219e-08	61.6171	56.0309	54.3329	23.9632	25.4391	21.869
VPA0035	sodium/glutamate symporter	CDS	-1.82814	4.15326e-08	1.81255e-07	29.4006	32.7908	26.1549	7.98774	9.43707	7.52483
VPA0039	conserved hypothetical protein	CDS	1.76509	1.33421e-13	1.3159e-12	57.062	45.7639	45.0125	190.696	181.903	129.568
VPA0040	conserved hypothetical protein	CDS	1.41137	7.45641e-14	7.72341e-13	27.413	35.5765	32.802	81.8973	86.1645	87.0059
VPA0044	hypothetical protein	CDS	1.24253	2.89336e-06	9.68673e-06	17.9716	12.2568	10.8377	28.4621	31.4569	37.1539
VPA0045	ada regulatory protein	CDS	1.06952	7.38285e-11	4.78473e-10	26.0879	23.1605	21.8921	50.4972	50.8781	47.8532
VPA0050	putative inner membrane protein	CDS	1.08897	2.76247e-08	1.23401e-07	11.5946	12.4159	12.2105	26.7176	23.9346	26.3369
VPA0055	chitinase	CDS	1.75912	4.34721e-16	6.30678e-15	51.4304	62.6368	51.6596	177.842	171.372	211.753
VPA0058	hypothetical protein	CDS	1.11169	4.61416e-10	2.6278e-09	38.6763	34.7806	40.0994	72.0733	85.891	87.8289
VPA0069	hypothetical protein	CDS	-1.51013	8.88902e-15	1.09247e-13	61.4514	53.8024	55.7779	20.5661	20.3786	19.0472
VPA0076	putative regulator	CDS	-1.57619	6.31275e-16	8.96638e-15	134.166	133.073	130.052	48.8446	46.5015	37.7417
VPA0096	outer membrane protein OmpW	CDS	-1.86177	3.58141e-15	4.60439e-14	10184	12115.6	10879.4	3436.66	2967.21	2724.69
VPA0104	putative ring-cleaving dioxygenase	CDS	3.18299	6.18027e-21	2.09423e-19	2.73302	2.70604	3.2513	28.3703	24.3449	26.5721
VPA0106	hypothetical protein	CDS	1.28618	5.48876e-11	3.66742e-10	40.167	44.5701	38.5099	97.3219	99.7047	103.584
VPA0114	hypothetical protein	CDS	1.02736	2.67152e-06	9.0012e-06	40.0842	32.7112	26.7329	78.6838	76.0436	47.7356
VPA0115	conserved hypothetical protein	CDS	-2.47994	1.75072e-16	2.76847e-15	47.2894	44.7292	47.6858	7.43686	9.02676	8.70059
VPA0116	permease	CDS	-1.16417	7.27409e-10	3.99864e-09	74.9509	82.2954	70.5172	37.5516	30.3627	33.3914
VPA0148	putative transcriptional regulator CpxR	CDS	1.32538	0.000308376	0.000750024	2.98147	2.2285	4.11832	6.61054	7.24876	9.75877
VPA0172	hypothetical protein	CDS	1.23653	1.4641e-13	1.43803e-12	23.6033	24.8319	24.5654	52.9762	54.1606	65.0192
VPA0173	ribosomal protein S6 modification protein	CDS	1.04952	1.37673e-12	1.18319e-11	72.5491	72.108	69.5057	138.73	152.224	152.495
VPA0179	hypothetical protein	CDS	1.1236	1.2538e-10	7.81986e-10	19.7937	24.3544	24.5654	50.9563	47.4589	51.3805
VPA0194	hypothetical protein	CDS	1.38606	0.000624099	0.00145419	0.993824	0.636715	1.15602	2.38714	1.64123	3.29211
VPA0197	hypothetical protein	CDS	-1.51411	2.13051e-09	1.10703e-08	26.4191	24.8319	20.3748	6.61054	11.8989	6.93695
VPA0198	putative GGDEF family protein	CDS	-1.02034	3.77999e-08	1.66657e-07	31.5539	37.8845	25.7937	12.9456	17.9168	16.343
VPA0199	putative hemolysin secretion protein HylB	CDS	3.69276	4.50377e-27	5.93497e-25	49.774	47.674	55.6334	691.353	657.176	631.968
VPA0200	conserved hypothetical protein	CDS	1.97181	2.55346e-16	3.89505e-15	66.4206	63.194	63.5088	252.302	264.922	240.442
VPA0201	malate synthase-related protein	CDS	4.3092	5.16916e-11	3.45875e-10	2.56738	1.83056	2.67329	51.3235	42.672	46.9126
VPA0227	alkaline serine protease	CDS	2.6795	1.35452e-21	5.35486e-20	38.0966	39.3172	32.224	242.662	195.99	263.134
VPA0229	putative membrane protein	CDS	-1.33532	1.80536e-10	1.09803e-09	75.365	109.037	101.585	37.9188	32.8246	42.4448
VPA0230	putative sugar phosphotransferase component II B	CDS	-2.88734	9.9328e-14	1.00902e-12	20.1249	22.1258	24.2042	1.92808	4.23984	3.05696
VPA0231	phosphotransferase enzyme II, A component	CDS	-1.61916	1.63178e-06	5.6505e-06	5.88012	8.75483	8.74239	2.75439	2.32507	2.46909
VPA0235	2-aminoethylphosphonate:pyruvate aminotransferase	CDS	1.03689	0.0296901	0.0504296	0.911005	0.875483	0.939266	1.10176	2.46184	2.23393
VPA0247	hypothetical protein	CDS	-1.04071	0.000151965	0.000389899	9.11005	8.2773	10.1152	4.40703	4.23984	4.70302
VPA0248	putative outer membrane protein OmpA	CDS	-1.07996	7.78639e-10	4.2556e-09	186.59	170.958	224.99	94.6593	90.6779	90.1804
VPA0250	hypothetical protein	CDS	1.0818	3.09124e-07	1.18936e-06	12.0915	14.3261	12.1382	29.2884	29.2686	23.0448
VPA0251	transcriptional regulator, LysR family	CDS	-2.4502	9.07661e-17	1.49776e-15	39.8358	40.2722	36.9926	8.44681	5.88107	6.81938
VPA0252	hypothetical protein	CDS	-2.17817	2.74515e-13	2.57371e-12	34.2869	32.7112	30.201	5.32516	7.79584	8.58301
VPA0253	putative transport protein	CDS	-1.8426	4.36497e-19	1.07292e-17	2577.15	3464.84	2999.07	804.467	923.739	792.812
VPA0256	hypothetical protein	CDS	-1.50442	3.80822e-12	3.06726e-11	43.9767	57.8615	59.3905	15.5164	17.6432	23.8678
VPA0257	hemolysin	CDS	-1.3704	8.20137e-06	2.55465e-05	376.245	307.772	360.172	149.288	136.085	118.281
VPA0265	LfgC	CDS	-1.7035	0.00888299	0.0169923	1.98765	0.955073	1.51728	0.550879	0.410307	0.352726
VPA0266	LfgD	CDS	-1.77962	0.000296156	0.000723836	2.73302	3.66111	3.03455	1.65264	0.136769	0.705453
VPA0267	LfgE	CDS	-1.46483	1.61566e-05	4.80846e-05	11.3462	13.1322	10.4764	3.94796	6.15461	2.70424
VPA0268	putative flagellar basal-body rod protein	CDS	-1.63375	7.82466e-05	0.000209128	3.72684	6.20797	4.04607	1.46901	1.09415	1.88121
VPA0269	putative flagellar basal-body rod protein	CDS	-1.60416	2.21897e-05	6.47403e-05	4.96912	5.17331	7.65863	1.92808	2.05154	1.88121
VPA0279	hypothetical protein	CDS	-1.20525	1.29992e-08	6.06971e-08	35.5292	27.6175	33.5246	13.4965	14.3608	14.1091
VPA0281	hypothetical protein	CDS	1.52638	3.15585e-06	1.04768e-05	4.38939	3.66111	5.05758	14.4147	14.7711	8.70059
VPA0296	putative oxidoreductase protein	CDS	3.18296	8.27271e-28	1.3533e-25	26.9161	24.5931	25.3602	243.672	244.817	209.755
VPA0297	PTS system, fructose-specific IIBC component	CDS	1.50863	9.07911e-14	9.30266e-13	14.9902	17.2709	18.7131	48.4773	52.109	44.7963
VPA0312	putative exported protein	CDS	-1.94298	2.4255e-09	1.24936e-08	27.8271	31.3582	33.2356	8.81406	9.71061	5.52605
VPA0318	putative outer membrane protein OmpV	CDS	-1.0865	9.78304e-08	4.05688e-07	14413.7	15293.7	14003	9213.72	6504.88	4863.98
VPA0327	hypothetical protein	CDS	1.40564	1.29032e-10	8.01217e-10	78.0152	83.0117	72.6847	173.527	189.972	255.844
VPA0328	putative translation elongation factor G	CDS	1.15876	2.17208e-09	1.12739e-08	906.533	1031.16	960.218	2066.81	2194.73	2208.66
VPA0343	putative membrane fusion protein	CDS	1.24884	3.23974e-11	2.221e-10	14.7417	11.3813	13.222	30.482	33.5084	29.629
VPA0344	putative multidrug resistance protein	CDS	1.2407	1.10748e-13	1.11785e-12	41.078	35.9744	44.29	90.7114	103.534	92.8846
VPA0347	hypothetical protein	CDS	5.67515	2.40887e-29	4.96855e-27	23.4377	27.6175	25.1434	1225.89	1317.36	1352.71
VPA0348	hypothetical protein	CDS	4.86125	7.92911e-18	1.56082e-16	26.5848	18.7831	21.0251	546.472	614.504	768.238
VPA0349	conserved hypothetical protein	CDS	3.6043	9.80705e-22	4.08111e-20	7.78495	8.2773	7.08062	83.1827	89.8573	108.64
VPA0350	putative ATP-binding component of ABC transporter	CDS	1.01778	5.20433e-05	0.000142961	3.89248	7.16304	7.44187	11.6603	11.8989	14.1091
VPA0358	putative transcriptional regulator, LuxR family	CDS	1.07017	0.000199335	0.000501137	3.72684	4.37742	2.67329	6.88598	7.5223	8.23028
VPA0375	putative adenylosuccinate synthase	CDS	1.20813	9.17477e-11	5.86592e-10	320.839	322.337	319.423	738.361	782.866	702.866
VPA0379	putative nucleoprotein/polynucleotide-associated enzyme	CDS	-1.15147	2.03882e-10	1.22588e-09	42.9829	47.9128	46.602	22.127	19.0109	20.5757
VPA0380	hypothetical protein	CDS	1.82295	0.00561627	0.0111247	0.414093	0.318358	0.144502	1.19357	1.23092	0.705453
VPA0381	putative transcription regulator	CDS	1.25379	4.33325e-06	1.40801e-05	6.54267	5.2529	6.57486	15.7919	13.1298	14.8145
VPA0388	putative regulatory protein	CDS	-1.0449	5.26023e-08	2.26859e-07	39.3389	39.9539	47.3245	19.9234	19.8315	21.6339
VPA0392	hypothetical protein	CDS	-1.29839	2.43266e-14	2.76089e-13	203.071	208.843	218.56	78.133	84.5233	93.8252
VPA0393	hypothetical protein	CDS	-1.32131	1.52462e-13	1.4913e-12	116.195	86.9912	109.244	36.7252	41.5778	46.9126
VPA0401	hypothetical protein	CDS	1.26219	1.28068e-11	9.36142e-11	101.536	92.8012	88.6522	244.223	212.95	221.277
VPA0408	dihydroorotase	CDS	-1.44102	3.11204e-14	3.47377e-13	526.313	621.275	629.958	248.538	220.472	185.417
VPA0410	hypothetical protein	CDS	1.3311	8.57758e-06	2.66833e-05	7.03958	4.93454	4.04607	16.1591	12.446	11.4048
VPA0430	hypothetical protein	CDS	1.13022	2.45812e-09	1.26479e-08	17.7232	16.1566	16.7623	35.6235	37.338	37.9769
VPA0435	hypothetical protein	CDS	1.61839	1.2119e-18	2.77742e-17	86.8768	89.2993	76.225	246.61	252.339	275.95
VPA0436	putative resolvase	CDS	1.74586	2.86236e-16	4.29717e-15	19.0483	20.3749	19.5801	56.5569	65.3756	76.3065
VPA0437	hypothetical protein	CDS	1.57932	9.35049e-06	2.88982e-05	3.22993	3.7407	3.1068	10.2831	13.8137	6.2315
VPA0440	putative ribonuclease HI	CDS	1.37455	0.0108634	0.0204426	0.165637	0.795894	0.939266	0.918131	2.46184	1.88121
VPA0441	putative integral membrane protein	CDS	3.58996	2.6953e-10	1.59036e-09	7.03958	8.19771	7.94763	105.769	85.891	87.8289
VPA0442	hypothetical protein	CDS	1.95692	1.05582e-21	4.29361e-20	115.366	98.4521	84.7507	385.064	379.124	394.583
VPA0443	hypothetical protein	CDS	1.97213	6.68578e-22	2.85742e-20	82.0733	63.2736	64.5926	283.886	271.076	268.425
VPA0444	hypothetical protein	CDS	1.7282	4.27306e-18	8.96964e-17	38.5935	42.6599	40.3162	139.74	141.693	121.455
VPA0445	hypothetical protein	CDS	2.21841	1.0896e-13	1.10215e-12	10.9321	12.9731	11.4879	53.7107	54.9812	56.2011
VPA0446	putative methylamine utilization protein MauG precursor	CDS	2.36105	0.000102085	0.000268009	65.4267	59.1349	57.2952	287.559	315.116	331.68
VPA0447	hypothetical protein	CDS	2.6027	1.29115e-21	5.14724e-20	61.8655	52.8473	48.1915	307.941	320.45	360.839
VPA0448	hypothetical protein	CDS	1.33534	2.72285e-14	3.06822e-13	29.6491	29.2093	26.7329	70.237	74.5392	71.2507
VPA0450	hypothetical protein	CDS	1.64826	6.03838e-14	6.43732e-13	49.9396	57.1452	55.4167	175.455	178.073	156.023
VPA0453	catalase/peroxidase	CDS	1.28521	1.47662e-12	1.25991e-11	31.1398	27.14	31.1403	77.8575	63.1873	76.6592
VPA0454	putative DNA-binding stress protein	CDS	1.72985	4.21376e-07	1.58777e-06	2.98147	3.42234	2.67329	10.5585	10.3945	9.17089
VPA0456	putative transcriptional regulator	CDS	1.17685	2.55745e-06	8.64758e-06	8.69596	6.84469	9.24815	12.4866	20.9257	23.1624
VPA0458	hypothetical protein	CDS	1.59581	2.46481e-08	1.11045e-07	6.29422	6.04879	6.35811	18.9135	15.5917	21.9866
VPA0459	collagenase	CDS	2.66861	4.98174e-19	1.21197e-17	6.45985	5.2529	7.08062	40.9486	38.2954	40.5635
VPA0463	hypothetical protein	CDS	1.26197	1.11666e-12	9.66687e-12	35.5292	32.1541	30.0565	82.3564	78.3687	73.4847
VPA0468	prolyl endopeptidase	CDS	1.19949	1.5336e-14	1.7912e-13	274.378	262.008	295.796	625.523	664.151	621.739
VPA0469	hypothetical protein	CDS	-1.99885	0.000149765	0.000385086	2.56738	2.14891	4.33507	0.826318	1.09415	0.352726
VPA0470	putative multidrug efflux system transmembrane protein	CDS	-2.57596	6.47237e-06	2.04563e-05	1.57355	4.21824	6.2136	0.918131	0.410307	0.587877
VPA0471	putative multidrug efflux membrane fusion protein	CDS	-1.48596	1.51664e-07	6.11816e-07	11.429	14.6444	18.7853	4.59066	6.29138	5.2909
VPA0472	putative long-chain fatty acid transport protein	CDS	-1.40293	0.000661843	0.0015361	6.37704	8.2773	8.38114	3.21346	2.59861	2.82181
VPA0475	hypothetical protein	CDS	1.65038	2.32526e-09	1.20426e-08	2.6502	2.94481	3.17905	8.17137	8.88999	10.6994
VPA0476	hypothetical protein	CDS	1.79422	2.8484e-19	7.22609e-18	45.0533	37.0091	39.2324	144.606	125.554	150.261
VPA0478	putative oxidoreductase	CDS	1.53264	6.53424e-13	5.83775e-12	15.3214	17.1913	16.979	55.8224	47.4589	39.7405
VPA0481	putative cation efflux system transmembrane protein	CDS	-1.2739	0.00486787	0.00976868	3.14711	2.38768	3.90156	1.46901	0.683846	1.64606
VPA0484	hypothetical protein	CDS	-1.1319	1.10128e-10	6.96436e-10	80.0028	77.918	78.4648	41.9586	32.6878	32.8036
VPA0485	putative formate dehydrogenase, alpha subunit	CDS	-1.29453	2.48777e-13	2.34632e-12	1849.84	2042.58	2695.98	841.1	877.511	967.411
VPA0491	methyl-accepting chemotaxis protein	CDS	-2.21909	4.35e-18	9.09092e-17	133.586	167.536	170.513	32.5018	32.9614	35.8605
VPA0492	conserved hypothetical protein	CDS	1.41398	7.22283e-15	8.99347e-14	30.8914	30.8807	29.4785	83.2745	78.9158	80.8919
VPA0493	hypothetical protein	CDS	1.4065	1.82797e-10	1.11036e-09	8.36468	10.8242	8.8869	29.1048	24.3449	20.8109
VPA0500	putative PTS system, mannitol-specific enzyme II component	CDS	-1.23979	3.52251e-11	2.41137e-10	48.6974	48.2312	45.446	18.8217	20.2418	21.2812
VPA0501	mannitol-specific PTS system enzyme II component	CDS	-2.88051	1.05892e-21	4.29361e-20	130.771	168.332	163.36	18.2708	22.5669	22.2218
VPA0502	putative oxidoreductase	CDS	-2.48061	1.46127e-21	5.68218e-20	150.647	194.914	188.359	32.0428	29.4054	34.0969
VPA0503	putative transcriptional regulator	CDS	-1.12601	1.43998e-07	5.82377e-07	24.7628	28.8114	32.9465	11.1094	16.4123	12.463
VPA0507	hypothetical protein	CDS	-1.36006	4.54396e-05	0.000126506	7.45368	6.28756	5.7801	1.74445	3.556	2.46909
VPA0510	hypothetical protein	CDS	-1.65312	9.49423e-09	4.52669e-08	11.0149	10.0283	11.0544	3.58071	3.14569	3.40969
VPA0511	methyl-accepting chemotaxis protein	CDS	-6.33292	1.11888e-33	7.58278e-31	651.617	808.787	719.766	9.824	8.20615	8.81816
VPA0515	hypothetical protein	CDS	1.32806	6.77735e-12	5.18576e-11	16.9778	14.5649	14.4502	36.9089	35.8335	42.6799
VPA0518	GGDEF family protein	CDS	2.833	2.42656e-23	1.37043e-21	33.4587	30.7215	23.4816	191.889	205.154	227.038
VPA0527	outer membrane protein N, non-specific porin	CDS	-2.43496	2.82414e-10	1.66019e-09	441.506	608.859	309.813	92.2722	88.8999	70.1926
VPA0535	putative phosphomannomutase	CDS	1.22953	4.39043e-13	4.06008e-12	312.889	376.935	364.074	802.447	800.236	868.765
VPA0536	cytochrome c oxidase, subunit II	CDS	1.34995	3.98151e-06	1.30174e-05	5.05194	5.49167	4.40732	10.9258	12.7195	14.5794
VPA0539	cytochrome c oxidase, subunit III	CDS	1.16309	4.17571e-09	2.10516e-08	10.518	12.4159	9.46491	23.7796	26.2597	22.5745
VPA0540	putative transmembrane cytochrome oxidase complex biogenesis factor transmembrane protein	CDS	1.49	8.75517e-10	4.75223e-09	5.21757	6.36715	5.70784	14.5983	16.4123	17.7539
VPA0542	hypothetical protein	CDS	1.24104	3.4722e-07	1.32519e-06	4.80348	3.66111	4.40732	11.7521	8.75322	9.75877
VPA0543	putative cytochrome c oxidase assembly protein	CDS	1.13288	2.85951e-06	9.58694e-06	5.71449	7.72017	6.79161	13.2211	18.3271	13.1685
VPA0544	putative cytochrome c oxidase assembly factor	CDS	1.11787	4.5676e-08	1.9825e-07	6.62549	8.43647	6.79161	16.0673	15.7284	15.6375
VPA0546	putative disulfide oxidoreductase	CDS	-1.04961	1.79973e-10	1.09601e-09	66.9175	69.4019	73.1905	36.2662	31.5937	33.1563
VPA0547	hypothetical protein	CDS	1.37951	0.0182351	0.0325145	0.248456	0.397947	0.361256	1.00994	1.09415	0.587877
VPA0548	putative protein F-related protein	CDS	-3.91105	8.02262e-25	6.1386e-23	159.923	133.949	129.98	10.0076	9.98415	8.11271
VPA0554	methyl-accepting chemotaxis protein	CDS	1.52275	5.43376e-15	6.85578e-14	24.0174	22.2054	22.4701	65.7382	67.0169	64.6665
VPA0555	hypothetical protein	CDS	2.21866	8.29949e-07	3.00326e-06	3.06429	1.19384	1.95078	8.26318	11.8989	8.93574
VPA0556	GGDEF family protein	CDS	1.05268	2.91863e-06	9.7507e-06	8.77878	8.9936	9.68166	19.7398	21.4728	15.8727
VPA0559	conserved hypothetical protein	CDS	1.14045	3.12052e-12	2.53489e-11	31.3054	33.4275	33.0188	69.5025	70.0258	76.0713
VPA0560	putative ABC transporter, ATP-binding protein	CDS	1.06218	1.30815e-07	5.33152e-07	31.4711	37.8845	36.4869	72.3487	68.6581	80.0689
VPA0562	putative chemotaxis transducer	CDS	1.43612	1.53229e-14	1.7912e-13	34.0385	46.4802	33.091	105.034	111.877	90.5331
VPA0564	hypothetical protein	CDS	1.33983	5.88378e-12	4.53128e-11	63.5219	55.7922	54.1884	156.725	148.668	133.566
VPA0566	alcohol dehydrogenase	CDS	1.63032	6.82454e-08	2.90104e-07	4414.9	4328.31	3994.84	14808.4	11602	13023.8
VPA0571	hypothetical protein	CDS	1.10528	0.00199677	0.00424403	2.15328	1.35302	1.58953	3.21346	3.69277	4.11514
VPA0574	putative methyltransferase	CDS	-1.18302	2.33142e-12	1.937e-11	162.656	194.118	179.183	71.706	78.9158	85.595
VPA0575	acetyl-CoA synthase	CDS	2.1574	2.40921e-20	7.32646e-19	34.701	35.8948	34.9696	134.782	181.356	155.435
VPA0576	phenylalanine-4-hydroxylase	CDS	2.52217	1.16596e-14	1.40033e-13	7.03958	14.8036	11.5602	57.0159	78.3687	57.612
VPA0577	pterin-4-alpha-carbinolamine dehydratase	CDS	1.5145	4.93787e-10	2.80206e-09	7.20522	5.49167	5.99685	15.5164	20.5154	17.6363
VPA0585	tryptophan synthase, beta subunit	CDS	1.96169	1.22498e-20	3.92657e-19	92.5912	101.079	94.5768	374.781	364.763	383.296
VPA0588	hypothetical protein	CDS	1.3356	2.34323e-13	2.22771e-12	88.9472	100.919	101.441	238.347	247.826	249.26
VPA0593	putative transcriptional regulator	CDS	-1.16832	9.48426e-06	2.92442e-05	34.3697	33.1888	25.7214	11.5685	16.6858	13.5212
VPA0594	hypothetical protein	CDS	1.31855	3.7563e-11	2.55665e-10	13.1682	13.1322	11.9214	28.5539	35.1497	31.863
VPA0596	putative methyl-accepting chemotaxis protein	CDS	3.3578	3.13586e-19	7.87118e-18	4.05811	3.10399	3.97382	40.3978	35.6967	38.3296
VPA0597	hypotheteical protein	CDS	3.76642	7.67215e-09	3.71774e-08	0.248456	0.557126	0.0722512	4.31522	3.69277	4.11514
VPA0601	putative arylsulfatase regulator	CDS	1.0907	0.000674428	0.00156364	2.6502	1.91015	4.11832	5.41697	8.75322	4.70302
VPA0606	putative AraC-type regulatory protein	CDS	-1.26549	3.11487e-12	2.53464e-11	137.976	110.629	160.831	59.4031	57.7166	53.1441
VPA0607	exoribonuclease II	CDS	-1.15087	7.23374e-14	7.57546e-13	269.658	280.393	291.1	114.675	124.733	139.562
VPA0611	acetate kinase	CDS	-1.09013	3.33093e-10	1.93651e-09	149.156	169.366	142.696	67.9417	78.2319	70.6629
VPA0616	putative enoyl-CoA hydratase/isomerase	CDS	1.15318	6.77162e-06	2.13311e-05	8.19905	8.83442	5.99685	17.9036	14.224	18.8121
VPA0617	putative propionyl-CoA carboxylase (beta subunit) protein	CDS	1.86052	2.41691e-13	2.29316e-12	9.60696	10.1079	11.4157	36.8171	39.7998	36.8011
VPA0618	putative acyl-CoA dehydrogenase	CDS	1.80526	8.10813e-14	8.34381e-13	9.44133	9.31196	8.52564	35.0726	26.67	33.2739
VPA0619	putative transcriptional regulator	CDS	1.5608	4.51225e-09	2.25803e-08	7.45368	3.7407	6.14135	19.8316	15.5917	15.52
VPA0620	putative acyl-CoA thiolase	CDS	1.6258	1.36925e-16	2.21697e-15	42.1547	36.2928	29.7675	117.062	106.953	109.463
VPA0621	methylmalonate-semialdehyde dehydrogenase	CDS	1.59838	1.45344e-15	1.9533e-14	45.4674	44.2517	41.4722	131.568	130.067	135.565
VPA0622	putative acyl-CoA dehydrogenase	CDS	1.40227	7.56549e-08	3.19312e-07	23.1892	22.683	22.8314	63.2592	56.4856	61.7271
VPA0623	putative enoyl-CoA hydratase/isomerase	CDS	1.11452	4.78884e-07	1.78884e-06	16.8122	14.9628	15.4618	35.9907	36.6541	29.629
VPA0624	putative enoyl-CoA hydratase/isomerase	CDS	1.25202	2.13594e-08	9.76196e-08	42.9829	42.0232	43.6397	104.667	103.124	98.6458
VPA0625	putative 3-hydroxyisobutyrate dehydrogenase	CDS	1.67291	1.2628e-11	9.24494e-11	77.3526	90.9707	69.7224	258.638	247.415	252.787
VPA0626	putative short-chain dehydrogenase	CDS	1.20957	9.29343e-08	3.87417e-07	22.361	22.1258	18.2796	48.9364	49.9207	46.2072
VPA0627	cytochrome o ubiquinol oxidase, subunit II	CDS	-1.63923	5.29435e-08	2.27916e-07	15.6527	22.683	29.623	5.69241	7.65907	8.70059
VPA0628	cytochrome o ubiquinol oxidase, subunit I	CDS	-1.0899	0.0024258	0.00511239	45.6331	77.7588	124.995	34.5217	41.7146	40.9163
VPA0632	hypothetical protein	CDS	1.82489	6.27619e-07	2.31166e-06	1.49074	1.83056	1.44502	6.9778	2.73538	6.93695
VPA0633	hypothetical protein	CDS	1.32505	0.00535377	0.0106536	0.911005	1.03466	0.505758	1.83626	2.87215	1.52848
VPA0634	putative NADH-dependent flavin oxidoreductase	CDS	-1.46043	6.22006e-07	2.29277e-06	7.78495	7.79976	11.0544	3.30527	3.69277	2.70424
VPA0635	putative oxidoreductase, oxygen dependent, FAD-dependent protein	CDS	-1.48989	5.43593e-05	0.000148806	7.03958	6.04879	8.59789	2.93802	2.73538	1.99878
VPA0640	putative protocatechuate 3,4-dioxygenase beta chain protein	CDS	1.18476	0.00159757	0.00345909	2.6502	2.62645	1.37277	3.76434	6.56492	4.93817
VPA0642	putative glutathione S-transferase	CDS	1.28287	2.05143e-10	1.2319e-09	15.2386	13.769	15.1728	41.9586	31.5937	33.6266
VPA0643	electron transfer flavoprotein-ubiquinone oxidoreductase	CDS	1.55023	7.70249e-14	7.96092e-13	30.7257	25.4686	29.2617	83.5499	70.0258	96.5295
VPA0645	putative dihydrolipoamide acetyltransferase	CDS	2.07185	1.63716e-17	3.05775e-16	12.5884	12.0976	14.5225	51.0481	51.9723	62.1974
VPA0646	putative pyruvate dehydrogenase E1 component, beta subunit	CDS	1.95326	3.65687e-17	6.43411e-16	10.6008	10.5058	11.2712	41.0405	44.997	39.6229
VPA0647	putative pyruvate dehydrogenase E1 component, alpha subunit	CDS	2.21957	6.31088e-14	6.69772e-13	10.2695	9.7099	6.71936	40.306	40.4837	43.2678
VPA0649	hypothetical protein	CDS	1.5692	7.23557e-05	0.000194094	1.3251	1.19384	1.73403	2.84621	4.92369	5.17332
VPA0650	heat shock protein 70 family protein	CDS	1.24425	9.90793e-08	4.10508e-07	6.70831	8.11812	9.97067	18.7299	19.9683	20.3406
VPA0651	putative ferredoxin	CDS	1.20058	8.5771e-05	0.000227826	3.89248	2.86522	3.2513	7.34505	6.83846	8.81816
VPA0656	putative cyclic nucleotide binding protein	CDS	-1.91461	3.86774e-10	2.22407e-09	21.1188	26.1053	23.9874	6.88598	7.65907	4.35029
VPA0657	iron(III) ABC transporter, periplasmic iron-compound-binding protein	CDS	1.36322	2.16581e-05	6.33063e-05	2.2361	2.2285	3.54031	5.41697	6.56492	8.93574
VPA0669	hypothetical protein	CDS	1.25097	1.6369e-12	1.3793e-11	33.79	35.4969	29.1895	73.1751	75.223	85.9477
VPA0673	methylglyoxal synthase	CDS	-1.14455	3.8778e-08	1.70652e-07	98.0573	81.3403	91.47	41.9586	41.7146	38.7999
VPA0676	hypothetical protein	CDS	1.50409	6.88485e-08	2.92144e-07	4.30657	4.37742	4.76858	12.303	12.5828	13.4036
VPA0680	arylsulfatase	CDS	2.56389	3.50091e-14	3.88045e-13	43.397	39.7151	37.9319	257.719	229.225	228.449
VPA0681	hypothetical protein	CDS	2.29782	2.10858e-17	3.87718e-16	11.6774	8.67524	9.82616	45.1721	54.4341	49.029
VPA0685	MoxR-related protein	CDS	1.65172	1.10911e-10	6.99163e-10	7.86777	6.7651	5.63559	19.0971	17.78	26.6896
VPA0686	hypothetical protein	CDS	1.27334	8.70546e-06	2.70634e-05	5.46603	6.04879	4.19057	11.3848	10.5312	15.9903
VPA0688	conserved hypothetical protein	CDS	1.5809	9.45367e-08	3.93405e-07	3.72684	2.86522	2.16754	10.8339	9.16353	5.99635
VPA0689	hypothetical protein	CDS	1.24487	1.01161e-06	3.61922e-06	5.88012	5.49167	4.62408	12.6702	9.43707	15.6375
VPA0690	hypothetical protein	CDS	1.64188	1.23999e-07	5.08427e-07	4.30657	3.10399	4.62408	12.1193	12.3092	13.286
VPA0692	putative LysR-type regulator	CDS	-1.72509	2.35074e-18	5.18693e-17	126.216	107.207	113.723	32.8691	37.6115	34.6848
VPA0693	putative diacylglycerol kinase	CDS	-1.70197	5.48034e-14	5.90881e-13	159.26	150.901	175.065	53.9861	49.2369	45.7369
VPA0699	hypothetical protein	CDS	-1.30291	1.53813e-11	1.12088e-10	80.2513	88.9013	90.4585	35.8071	32.004	37.2714
VPA0702	hypothetical protein	CDS	2.66679	1.95912e-19	5.05112e-18	16.4809	12.8935	18.3518	92.6394	102.303	108.875
VPA0706	C4-dicarboxylate transporter, anaerobic	CDS	-2.45165	2.66932e-15	3.49814e-14	649.464	829.003	701.92	162.693	119.126	116.165
VPA0710	sensor histidine kinase/response regulator LuxN	CDS	1.74962	2.51139e-18	5.49034e-17	65.0955	63.5123	56.4282	198.959	203.102	220.101
VPA0711	aminotransferase, class II	CDS	2.4574	1.03488e-21	4.26912e-20	81.9076	109.515	91.9035	471.736	536.956	547.902
VPA0717	putative transcriptional regulator, LysR family	CDS	-2.35546	1.71e-19	4.45727e-18	90.1895	84.9219	89.6637	15.241	15.8652	20.6933
VPA0719	hypothetical protein	CDS	-1.42799	0.0130107	0.0239887	1.49074	1.75097	1.95078	0.459066	0.273538	1.17575
VPA0735	conserved hypothetical protein	CDS	1.01288	4.61871e-08	2.00102e-07	25.591	29.9256	33.2356	61.3312	57.443	60.4338
VPA0746	chemotaxis protein CheV	CDS	-1.9129	3.22286e-17	5.74784e-16	184.106	189.741	172.897	45.9984	45.6809	53.4968
VPA0747	putative MSHA pilin protein MshA	CDS	-4.73397	4.48079e-13	4.12754e-12	8.19905	11.3813	11.4879	0.183626	0.820615	0.235151
VPA0751	hypothetical protein	CDS	1.43355	1.4958e-05	4.48552e-05	2.98147	2.70604	2.09528	5.50879	7.5223	8.11271
VPA0754	hypothetical protein	CDS	-1.56671	1.14255e-09	6.12457e-09	68.6567	79.7486	71.0952	23.0451	25.1655	25.9842
VPA0755	putative metalloproteinase	CDS	-3.25272	1.33012e-20	4.23495e-19	57.1449	61.5226	55.6334	5.69241	6.15461	6.46665
VPA0765	putative glutamate synthetase	CDS	1.5262	1.32121e-10	8.17185e-10	15.1558	15.2812	12.8607	47.9264	38.5689	37.8593
VPA0766	hypothetical protein	CDS	1.66911	2.8772e-16	4.30581e-15	14.9902	16.3954	12.2827	43.244	49.2369	46.4423
VPA0767	hypothetical protein	CDS	1.57446	3.06807e-08	1.3641e-07	8.77878	7.32222	8.45339	21.4843	22.0198	29.7466
VPA0768	catalase/peroxidase	CDS	1.53302	1.97695e-10	1.19169e-09	1203.6	1296.83	1122.49	3461.81	3275.35	3747.13
VPA0771	putative lipopolysaccharide modification acyltransferase	CDS	-1.05676	0.0064646	0.012678	4.14093	3.66111	5.41884	2.1117	1.09415	3.05696
VPA0777	hypothetical protein	CDS	1.4318	1.26361e-12	1.09191e-11	21.2016	18.0668	18.6408	51.9662	48.4163	55.7308
VPA0778	putative Mg transporter MgtE	CDS	1.31713	1.85086e-07	7.35999e-07	7.86777	7.32222	4.55183	16.4345	17.0961	15.52
VPA0779	hypothetical protein	CDS	1.35165	0.00061102	0.00142722	0.745368	2.2285	3.03455	5.96785	5.334	4.23272
VPA0780	hypothetical protein	CDS	1.83796	1.67541e-22	8.27932e-21	77.0213	86.832	89.447	302.616	301.166	302.051
VPA0782	putative lipoprotein	CDS	1.7053	0.0181693	0.0324361	0.248456	0.318358	0.289005	0.459066	1.64123	0.940604
VPA0783	hypothetical protein	CDS	2.1604	0.000537984	0.0012666	0.911005	0.318358	0.361256	1.56082	3.14569	2.58666
VPA0788	putative outer membrane phospholipase A precursor	CDS	1.13576	1.55015e-12	1.31791e-11	35.1979	39.8743	40.7497	81.3464	89.9941	83.4786
VPA0790	putative YhfP protein	CDS	1.11912	0.00585105	0.0115415	0.414093	1.03466	2.45654	3.12165	2.73538	2.82181
VPA0799	hypothetical protein	CDS	1.75795	2.30246e-16	3.56957e-15	13.9964	13.769	13.2942	42.1422	48.2795	48.6763
VPA0800	hypothetical protein	CDS	1.13143	2.08256e-11	1.4879e-10	43.0657	50.3005	41.8334	93.5576	99.0208	103.702
VPA0805	glycine cleavage system protein T2	CDS	-1.08669	3.66967e-06	1.20394e-05	306.181	336.822	323.613	182.249	140.325	132.037
VPA0807	putative multidrug resistance protein	CDS	-1.62799	1.74631e-06	6.02509e-06	11.7602	10.3466	21.6031	5.6006	3.41923	4.93817
VPA0808	putative periplasmic linker protein	CDS	-1.08684	0.00130974	0.00288324	7.61932	8.51606	18.4241	7.7123	4.92369	3.40969
VPA0818	conserved hypothetical protein	CDS	1.67222	2.32973e-10	1.38499e-09	10.6836	9.7099	6.50261	33.3282	30.226	21.7515
VPA0832	chitodextrinase	CDS	1.43828	3.63228e-13	3.37874e-12	72.7148	74.9732	76.4418	188.584	188.741	230.213
VPA0841	CbbY family protein	CDS	1.0931	4.23518e-12	3.37109e-11	153.132	118.19	116.758	255.608	271.487	300.758
VPA0851	putative formate transporter 1	CDS	1.06075	6.26291e-05	0.000169488	13.6651	16.0771	13.7277	26.1667	27.4906	37.1539
VPA0857	hypothetical protein	CDS	-1.16924	2.63664e-09	1.35078e-08	406.557	472.124	353.092	202.723	195.033	149.791
VPA0858	phnA protein	CDS	-1.16603	9.45029e-12	7.0937e-11	68.0769	72.9039	80.7046	36.358	29.9524	32.2157
VPA0859	putative lipase	CDS	2.08441	1.94557e-11	1.39423e-10	137.396	163.875	183.807	678.774	748.264	630.91
VPA0860	long-chain fatty acid transport protein	CDS	1.64002	4.5478e-12	3.58385e-11	50.1881	65.8204	59.4627	189.961	188.741	168.368
VPA0878	hypothetical protein	CDS	1.516	2.61502e-14	2.95372e-13	44.2252	36.1336	36.2701	108.064	110.783	114.636
VPA0889	hypothetical protein	CDS	1.70538	5.12188e-05	0.000140859	1.3251	1.11425	0.939266	3.85615	4.65015	2.58666
VPA0908	putative replication initiation protein, phage-related	CDS	1.03965	0.0281335	0.0480428	1.90483	0.636715	0.361256	2.38714	1.64123	1.76363
VPA0910	putative phage-related protein	CDS	1.16494	0.000634947	0.00147729	4.47221	3.0244	2.23979	5.14153	8.75322	8.11271
VPA0914	hypothetical protein	CDS	3.37059	1.18166e-25	1.14404e-23	11.5946	10.5058	9.1759	108.431	109.279	105.465
VPA0916	conserved hypothetical protein	CDS	-1.44572	0.0128283	0.0236892	1.65637	1.27343	2.52879	0.826318	0	1.05818
VPA0917	hypothetical protein	CDS	-3.23248	1.55003e-23	9.67543e-22	248.87	258.904	215.381	29.1966	25.8494	21.6339
VPA0927	putative regulatory components of sensory transduction system	CDS	1.09277	2.55714e-14	2.89524e-13	118.348	113.494	118.709	247.62	251.929	248.202
VPA0928	hypothetical protein	CDS	-1.72451	1.4321e-14	1.69423e-13	106.008	94.8705	91.181	23.4123	25.8494	39.2702
VPA0933	conserved hypothetical protein	CDS	-1.32475	9.90978e-07	3.55344e-06	17.6404	17.7484	14.5225	5.96785	6.70169	7.28968
VPA0934	hypothetical protein	CDS	-2.5315	2.91643e-20	8.75667e-19	70.1474	81.1016	73.2627	13.2211	15.7284	9.99392
VPA0943	putative AcrA/AcrE family protein	CDS	1.89409	2.58666e-16	3.92159e-15	29.6491	27.0604	31.4293	106.779	112.014	109.11
VPA0944	putative cation efflux system (AcrB/AcrD/AcrF family)	CDS	1.79471	3.45194e-18	7.31071e-17	49.6084	43.5354	50.8648	168.936	163.029	167.78
VPA0945	conserved hypothetical protein	CDS	2.04596	2.70707e-16	4.08991e-15	10.1867	9.31196	9.1759	36.8171	43.7661	38.0945
VPA0963	MFS family, hexose phosphate transport protein	CDS	-1.40143	1.11947e-09	6.0213e-09	55.1572	74.3365	71.3842	30.482	22.8404	22.3393
VPA0969	hypothetical protein	CDS	3.03887	1.49061e-19	3.91969e-18	8.28186	7.64058	5.70784	58.6686	55.8018	62.7853
VPA0970	hypothetical protein	CDS	2.72548	3.37071e-16	4.98152e-15	10.6836	12.6547	7.51412	70.6961	63.0506	69.6047
VPA0983	hypothetical protein	CDS	2.04251	1.99836e-09	1.04064e-08	1.24228	2.38768	2.23979	6.61054	8.20615	9.75877
VPA0991	hypothetical protein	CDS	-1.36801	1.6117e-05	4.80271e-05	17.6404	22.0463	22.6146	6.3351	6.97522	10.9345
VPA0993	hypothetical protein	CDS	-1.61064	3.22302e-15	4.16622e-14	41.9062	48.1516	44.7235	14.5983	15.4549	14.1091
VPA0994	putative membrane protein	CDS	-1.17238	0.000720865	0.00166656	7.70213	5.49167	5.41884	1.65264	4.37661	2.46909
VPA1003	putative branched-chain amino acid transport protein AzlC	CDS	1.13345	5.1151e-05	0.000140801	4.47221	2.78563	5.20209	11.6603	8.88999	6.7018
VPA1005	D-lactate dehydrogenase, FAD protein, NADH independent	CDS	1.2105	1.98434e-08	9.08659e-08	125.222	131.004	138.65	270.39	350.539	293.468
VPA1008	conserved hypothetical protein	CDS	1.84123	1.25668e-14	1.50168e-13	14.0792	12.4955	16.9068	44.4375	57.3063	54.7902
VPA1009	conserved hypothetical protein	CDS	1.6356	5.26525e-13	4.79431e-12	16.1496	19.0219	23.4816	63.2592	70.4361	49.1466
VPA1012	cytochrome c554	CDS	-1.13657	0.000174323	0.000442477	6.54267	5.81002	5.12983	3.67252	2.18831	1.88121
VPA1018	lipoprotein Blc	CDS	1.25547	2.38549e-08	1.07574e-07	11.2633	8.83442	8.59789	21.3925	22.2934	24.8084
VPA1019	conserved hypothetical protein	CDS	2.42405	1.06328e-11	7.91868e-11	3.47838	2.86522	3.1068	15.9755	16.5491	18.3418
VPA1020	hypothetical protein	CDS	2.98558	3.03069e-16	4.52125e-15	2.73302	1.75097	1.51728	16.4345	14.9078	15.9903
VPA1024	hypothetical protein	CDS	4.73797	7.2953e-25	5.67359e-23	2.98147	2.54686	3.46806	74.8277	82.0615	85.1247
VPA1025	hypothetical protein	CDS	5.41367	3.21781e-25	2.67812e-23	3.64402	2.46727	2.31204	108.064	121.314	128.98
VPA1026	hypothetical protein	CDS	5.76679	2.85908e-26	3.1543e-24	8.94441	6.12838	8.30889	384.33	418.513	472.418
VPA1027	hypothetical protein	CDS	6.98825	1.09525e-31	4.32987e-29	13.0853	11.7792	11.4157	1598.83	1462.88	1544.59
VPA1028	putative ClpA/B-type chaperone	CDS	6.50996	6.08271e-30	1.69743e-27	9.19287	8.03853	8.74239	744.604	777.122	848.307
VPA1029	hypothetical protein	CDS	5.27705	2.21285e-25	1.98071e-23	3.80966	3.0244	3.97382	128.63	147.437	145.323
VPA1030	hypothetical protein	CDS	5.91319	2.477e-35	4.28911e-32	6.45985	5.49167	4.33507	313.358	331.939	333.679
VPA1031	hypothetical protein	CDS	6.24325	1.13428e-29	2.83211e-27	0.828186	1.03466	1.37277	74.4604	85.2072	90.8859
VPA1032	hypothetical protein	CDS	6.45364	1.07822e-26	1.31156e-24	2.40174	1.19384	1.58953	145.248	147.984	161.666
VPA1033	hypothetical protein	CDS	7.27695	1.51836e-24	1.14335e-22	2.48456	1.98973	1.30052	261.851	309.509	320.276
VPA1034	conserved hypothetical protein	CDS	8.86943	2.71234e-35	4.28911e-32	5.96294	6.28756	7.08062	3137.35	2863.67	3074.6
VPA1035	conserved hypothetical protein	CDS	8.23825	2.85817e-33	1.6949e-30	1.3251	1.83056	1.87853	530.221	467.477	541.082
VPA1036	hypothetical protein	CDS	8.14228	2.64967e-24	1.90455e-22	0.662549	1.03466	2.02303	352.654	363.396	368.599
VPA1037	probable phosphoprotein phosphatase	CDS	6.94688	7.60729e-26	7.6785e-24	1.73919	1.43261	1.01152	165.631	168.363	181.419
VPA1038	hypothetical protein	CDS	7.96415	5.08022e-30	1.69743e-27	1.40792	0.477536	0.867014	207.13	221.156	263.016
VPA1039	hypothetical protein	CDS	7.71204	2.41998e-32	1.04367e-29	7.28804	4.77536	8.45339	1338.18	1392.58	1592.09
VPA1040	hypothetical protein	CDS	7.11486	2.05361e-26	2.37618e-24	1.98765	1.27343	2.45654	262.31	268.615	272.07
VPA1041	hypothetical protein	CDS	8.22906	5.97874e-30	1.69743e-27	1.65637	0.795894	1.37277	366.518	368.456	422.331
VPA1042	hypothetical protein	CDS	9.26852	4.46533e-24	3.07008e-22	0.745368	0.0795894	0.433507	238.163	260.135	293.939
VPA1043	hypothetical protein	CDS	8.66787	6.12547e-20	1.74007e-18	2.07047	0.636715	1.51728	586.319	561.164	580.353
VPA1044	hypothetical protein	CDS	6.89412	1.20265e-35	4.28911e-32	9.52414	7.16304	8.30889	970.097	956.837	1047.95
VPA1045	hypothetical protein	CDS	2.8458	6.27242e-26	6.61252e-24	24.183	21.5687	21.9644	153.328	159.473	174.129
VPA1046	hypothetical protein	CDS	4.17685	2.1788e-21	7.95096e-20	0.911005	1.11425	1.22827	19.7398	20.6521	19.4
VPA1047	hypothetical protein	CDS	3.20017	2.10624e-15	2.79106e-14	1.15946	1.98973	2.23979	17.6281	14.3608	18.1066
VPA1048	putative anti-sigma F factor antagonist	CDS	1.14948	2.97409e-05	8.51998e-05	5.71449	5.2529	3.54031	12.0275	8.20615	11.64
VPA1049	putative two-component response regulator	CDS	1.25097	5.25776e-10	2.96585e-09	18.8827	14.6444	14.7392	37.2761	34.8761	42.5623
VPA1066	putative acetyltransferase	CDS	-1.4502	1.50277e-06	5.22663e-06	10.8492	8.67524	6.50261	3.12165	3.82954	2.58666
VPA1068	hypothetical protein	CDS	1.2651	1.70433e-06	5.89741e-06	8.61314	7.64058	7.36962	18.3626	22.8404	15.7551
VPA1071	putative extracellular serine protease	CDS	1.26599	1.00036e-07	4.1375e-07	10.6836	11.4609	10.2597	28.2784	28.7215	20.9284
VPA1072	hypothetical protein	CDS	-1.59867	1.25225e-06	4.42345e-06	83.8125	54.6779	73.6962	29.1048	23.3875	17.166
VPA1074	hypothetical protein	CDS	1.12438	1.05246e-12	9.12771e-12	64.4329	62.0001	61.7025	146.717	128.7	134.506
VPA1078	hypothetical protein	CDS	1.19733	0.000108752	0.000284567	2.40174	4.21824	2.67329	5.32516	5.7443	10.3466
VPA1083	ribokinase	CDS	-1.00963	3.07441e-09	1.56324e-08	31.6367	40.7498	36.0533	16.1591	15.7284	21.9866
VPA1084	ribose ABC transporter, periplasmic D-ribose-binding protein	CDS	-1.87882	2.26711e-19	5.81361e-18	267.587	327.908	296.374	85.1108	83.8395	73.4847
VPA1085	ribose ABC transporter, permease protein	CDS	-1.95629	1.70346e-13	1.6526e-12	37.5997	42.262	41.3277	8.72225	10.8048	11.8751
VPA1086	ribose ABC transporter, ATP-binding protein	CDS	-2.33983	4.139e-15	5.27834e-14	36.2746	47.8332	45.5905	9.45675	7.24876	8.70059
VPA1087	ribose ABC transporter protein	CDS	-2.51721	6.90456e-11	4.52421e-10	9.68978	14.0077	11.1267	2.29533	2.46184	1.29333
VPA1091	hypothetical protein	CDS	-2.03304	7.73557e-14	7.97773e-13	245.226	208.922	186.191	53.1598	51.6987	51.4981
VPA1098	hypothetical protein	CDS	1.18151	2.16544e-08	9.87773e-08	18.3029	13.2914	15.6785	35.8989	36.5174	34.8023
VPA1100	putative sensor histidine kinase	CDS	3.18298	3.3642e-16	4.98152e-15	3.47838	3.18358	2.60104	27.8194	24.892	31.2751
VPA1101	putative cytochrome c551 peroxidase	CDS	3.96952	3.50536e-17	6.20501e-16	1.57355	1.11425	0.722512	16.8936	17.2329	19.1648
VPA1105	putative membrane protein	CDS	2.1405	4.53187e-14	4.95373e-13	5.54885	5.65085	6.71936	26.9012	24.2081	28.1005
VPA1106	putative stomatin-like protein	CDS	1.81373	7.35492e-14	7.66852e-13	11.429	8.67524	9.10365	36.1744	27.9009	38.212
VPA1107	hypothetical protein	CDS	2.30168	1.44186e-17	2.71436e-16	7.28804	8.11812	7.44187	37.2761	40.2101	35.3902
VPA1111	putative glycine betaine-binding ABC transporter	CDS	-1.51734	6.27463e-05	0.000169708	18.4686	15.2016	18.3518	6.51873	4.92369	6.58423
VPA1130	putative sensory box sensor histidine kinase/response regulator	CDS	2.22847	1.79058e-16	2.8221e-15	8.28186	7.79976	6.50261	31.6755	34.1923	39.9757
VPA1131	putative periplasmic binding protein-related protein	CDS	1.6334	1.61618e-08	7.45109e-08	5.63167	5.73044	4.04607	19.1889	13.4034	14.8145
VPA1135	putative acetyltransferase	CDS	1.93489	7.21582e-14	7.57342e-13	13.7479	16.475	15.4618	66.5645	55.9386	52.0859
VPA1136	putative transcriptional regulator; also putative ATP-binding component of a transport system	CDS	1.20758	1.14693e-10	7.20667e-10	16.2325	15.7587	14.8115	39.2042	35.8335	32.9211
VPA1145	hypothetical protein	CDS	1.36546	2.05232e-09	1.06757e-08	15.6527	12.6547	13.511	38.9288	35.2864	33.3914
VPA1148	putative high-affinity branched-chain amino acid transport ATP-binding protein	CDS	1.26181	1.39635e-05	4.20055e-05	4.55503	4.37742	3.61256	9.0895	8.75322	12.2279
VPA1149	hypothetical protein	CDS	1.60611	4.39809e-10	2.51078e-09	14.9074	12.4955	11.7047	39.3878	37.0644	42.4448
VPA1155	electron transfer flavoprotein-ubiquinone oxidoreductase	CDS	1.07447	7.23762e-05	0.000194094	5.30039	7.4814	4.26282	11.9357	14.4975	9.52361
VPA1161	hypothetical protein	CDS	-1.31195	1.31576e-15	1.77834e-14	130.357	161.487	134.893	56.3733	56.3489	59.1405
VPA1162	response regulator	CDS	-1.64405	7.76833e-19	1.84265e-17	298.147	349.079	331.488	104.116	101.756	107.229
VPA1177	putative chitinase A	CDS	1.12115	3.07742e-06	1.02379e-05	11.0149	9.7099	7.44187	21.0252	20.1051	19.9878
VPA1183	hypothetical protein	CDS	1.56391	0.000368386	0.000885769	1.24228	1.5122	0.939266	3.39709	3.69277	3.87999
VPA1186	outer membrane protein OmpA	CDS	2.34125	1.99802e-21	7.34774e-20	2566.88	2619.76	2332.99	13195.2	12075.2	12834.5
VPA1188	conserved hypothetical protein	CDS	-3.50346	6.15407e-12	4.73175e-11	30.146	28.493	23.6261	4.03978	1.36769	1.41091
VPA1189	methyl-accepting chemotaxis protein	CDS	-3.90225	1.41008e-29	3.1243e-27	283.902	364.599	300.493	21.8515	22.4301	19.1648
VPA1197	iron-sulfur cluster-binding protein NapF	CDS	1.39025	2.063e-10	1.2371e-09	17.6404	14.4853	11.0544	38.5615	35.6967	38.5648
VPA1198	NapD protein	CDS	1.48104	7.43327e-09	3.60567e-08	9.60696	5.65085	5.20209	16.9854	17.5064	22.4569
VPA1199	periplasmic nitrate reductase	CDS	1.18289	1.76859e-11	1.28095e-10	208.62	218.95	188.359	454.75	434.379	509.102
VPA1202	polyhydroxyalkanoic acid synthase	CDS	5.79444	1.16127e-19	3.14804e-18	62.1968	62.7164	51.8764	3250.92	2983.62	3575.35
VPA1203	conserved hypothetical protein	CDS	5.6406	2.54515e-22	1.18375e-20	27.5786	26.3441	21.8921	1320.27	1219.84	1239.83
VPA1204	acetyl-CoA acetyltransferase	CDS	6.32271	1.63499e-24	1.21193e-22	15.984	18.7035	14.7392	1391.43	1215.88	1348.59
VPA1205	acetoacetyl-CoA reductase	CDS	5.71505	1.12791e-25	1.11475e-23	7.37086	9.31196	8.09213	473.021	407.982	422.449
VPA1216	hypothetical protein	CDS	-1.01238	1.13592e-10	7.14696e-10	80.5825	79.1118	81.7161	44.8048	36.9277	37.6242
VPA1220	sensor protein LuxQ	CDS	1.24384	4.56168e-11	3.07833e-10	27.2473	22.8422	18.9298	51.6908	47.8692	63.6083
VPA1221	LuxP protein	CDS	1.45461	9.33585e-15	1.14148e-13	34.3697	23.3993	29.623	81.3464	79.4629	78.658
VPA1226	conserved hypothetical protein	CDS	-1.15423	1.5589e-06	5.41394e-06	228.083	164.83	176.148	75.2868	82.335	98.1755
VPA1229	hypothetical protein	CDS	2.86159	3.98433e-25	3.23258e-23	12.2572	11.6996	11.7769	84.6517	80.2835	94.8834
VPA1241	hypothetical protein	CDS	1.93565	0.000385951	0.00092519	0.828186	0.318358	0.650261	2.20351	2.05154	2.70424
VPA1249	hypothetical protein	CDS	1.2866	2.22595e-13	2.12473e-12	24.4315	28.4134	28.3947	68.5844	71.1199	58.6702
VPA1253	hypothetical protein	CDS	1.05006	1.66929e-08	7.68848e-08	36.6058	28.5726	29.8397	78.5002	65.1021	52.6738
VPA1255	hypothetical protein	CDS	1.50523	4.88108e-16	7.03825e-15	320.425	277.687	279.034	782.799	818.426	888.753
VPA1256	hypothetical protein	CDS	2.42946	7.48448e-26	7.6785e-24	109.486	109.595	91.9758	545.094	546.803	583.527
VPA1262	hypothetical protein	CDS	1.17057	1.32342e-14	1.57351e-13	200.09	229.934	228.169	481.101	492.642	508.044
VPA1285	hypothetical protein	CDS	-1.94845	0.0276724	0.0473586	0.414093	0.636715	1.58953	0.275439	0.136769	0.235151
VPA1301	hypothetical protein	CDS	1.58792	2.00122e-18	4.43636e-17	37.1856	36.5315	35.7643	108.799	114.613	105.818
VPA1304	putative 3-oxoacyl-(acyl carrier protein) reductase	CDS	1.53417	4.90008e-11	3.29731e-10	9.19287	10.665	11.5602	36.6334	26.67	27.5127
VPA1325	hypothetical protein	CDS	1.31816	0.0366116	0.0606443	0.414093	0.318358	0.57801	1.19357	0.820615	1.29333
VPA1343	hypothetical protein	CDS	1.05945	2.82451e-05	8.12581e-05	7.86777	7.79976	7.80313	16.6182	19.1477	13.286
VPA1344	hypothetical protein	CDS	1.19686	3.47597e-05	9.88018e-05	4.22375	4.21824	3.90156	8.81406	8.20615	11.2872
VPA1345	hypothetical protein	CDS	1.05462	6.51361e-11	4.28579e-10	135.988	124.955	130.413	247.345	280.103	285.708
VPA1349	putative Type III secretion protein Spa33	CDS	1.13761	7.31893e-09	3.55384e-08	20.9531	19.3402	20.9528	40.306	47.3221	47.3829
VPA1359	hypothetical protein	CDS	1.15661	0.0451569	0.0730892	0.662549	0.318358	0.433507	0.734505	1.09415	1.41091
VPA1365	putative two-component response regulator	CDS	1.00531	5.86203e-05	0.000159367	9.35851	8.51606	7.58638	13.4047	15.7284	22.1042
VPA1368	hypothetical protein	CDS	1.39416	0.00075153	0.00173155	0.993824	1.27343	2.02303	3.4889	4.37661	3.64484
VPA1369	hypothetical protein	CDS	1.38322	5.75831e-05	0.000156997	5.88012	2.54686	5.12983	13.0375	11.4886	10.8169
VPA1375	hypothetical protein	CDS	1.48423	0.00294097	0.00611123	0.828186	0.397947	0.361256	0.918131	1.50446	2.11636
VPA1384	hypothetical protein	CDS	1.0496	0.0249104	0.0430352	2.40174	0.875483	0.939266	2.1117	4.92369	1.88121
VPA1388	hypothetical protein	CDS	1.17605	7.11015e-10	3.9176e-09	189.903	169.446	160.109	373.404	377.483	422.801
VPA1389	hypothetical protein	CDS	1.32099	1.10081e-08	5.19627e-08	93.4194	91.0503	84.1004	217.873	220.882	232.212
VPA1390	hypothetical protein	CDS	1.49277	4.23262e-09	2.12933e-08	44.308	31.2786	32.9465	97.4137	100.662	107.229
VPA1395	putative transposase	CDS	1.28683	1.42701e-14	1.69244e-13	99.0511	79.8281	73.624	186.472	208.436	221.159
VPA1426	hypothetical protein	CDS	1.05549	1.76663e-06	6.09076e-06	22.1126	18.9423	17.0513	42.9685	39.116	38.4472
VPA1431	putative potassium uptake protein	CDS	1.24732	0.000951564	0.0021527	1.24228	2.2285	2.09528	6.3351	3.9663	2.82181
VPA1432	putative two-component response regulator	CDS	1.41851	3.21345e-07	1.23438e-06	4.63784	3.26316	3.61256	9.0895	8.88999	12.8157
VPA1448	conserved hypothetical protein	CDS	-1.76239	5.99468e-10	3.3418e-09	90.8521	76.565	79.4763	23.4123	27.9009	21.6339
VPA1449	methyl-accepting chemotaxis protein	CDS	-4.02483	1.44887e-29	3.1243e-27	406.557	538.422	428.666	28.4621	28.8583	27.0424
VPA1457	GGDEF family protein	CDS	2.03528	4.20231e-21	1.45968e-19	36.2746	36.3723	30.5623	142.678	135.265	144.853
VPA1462	methyl-accepting chemotaxis protein	CDS	-3.77948	2.14073e-25	1.953e-23	154.208	186.478	186.408	15.8837	12.9931	9.17089
VPA1469	outer membrane lipoprotein	CDS	-1.0157	3.74421e-10	2.16353e-09	2290.18	2437.35	2118.04	1238.38	1200.29	946.953
VPA1483	putative ABC transporter membrane-spanning permease	CDS	1.1363	3.05886e-07	1.17882e-06	5.79731	7.64058	7.08062	15.5164	15.3181	14.3442
VPA1484	hypothetical protein	CDS	2.05246	2.50568e-09	1.28647e-08	2.6502	3.42234	2.02303	10.7421	11.0783	11.7575
VPA1486	ferredoxin-type protein	CDS	1.24955	1.24174e-09	6.60404e-09	12.9197	11.62	9.39266	23.1369	28.9951	28.6884
VPA1487	putative acetyltransferase	CDS	1.29519	3.61013e-15	4.62877e-14	39.9186	38.6804	39.1601	100.994	94.9178	93.0022
VPA1493	ATP-dependent protease LA-related protein	CDS	1.27856	7.50603e-12	5.72486e-11	797.544	886.387	941.505	1960.76	2045.25	2363.5
VPA1498	putative L-lactate permease	CDS	1.6575	0.0129004	0.0237945	78.6777	93.6767	98.9119	203.55	416.735	237.032
VPA1499	L-lactate dehydrogenase	CDS	2.39174	0.000925709	0.0020994	36.1089	49.0271	43.2062	187.482	290.361	196.821
VPA1500	conserved hypothetical protein	CDS	-1.60635	3.35564e-05	9.5668e-05	13.3338	13.5302	12.4995	4.2234	3.82954	4.82059
VPA1503	CsuE	CDS	1.13625	0.000299	0.000729657	2.6502	3.97947	2.09528	5.50879	5.06046	8.58301
VPA1504	CsuD	CDS	1.7816	5.93698e-14	6.34347e-13	8.36468	9.47114	7.87538	30.6656	26.67	30.9224
VPA1505	CsuC	CDS	2.9258	4.79687e-12	3.76761e-11	1.40792	1.91015	1.44502	10.8339	11.7621	13.8739
VPA1506	CsuB	CDS	3.25838	6.39801e-15	8.02967e-14	1.24228	1.19384	2.16754	13.9556	16.9594	14.1091
VPA1507	CsuA	CDS	4.9685	1.69471e-24	1.23688e-22	1.40792	1.67138	1.51728	54.0779	44.997	45.7369
VPA1513	ScrA (aminotransferase)	CDS	1.24705	1.32598e-12	1.14372e-11	229.822	285.328	212.419	560.519	538.186	628.088
VPA1525	conserved hypothetical protein	CDS	-1.06665	1.73506e-06	5.99064e-06	45.7159	45.5251	44.3622	26.2586	22.4301	15.7551
VPA1528	hypothetical protein	CDS	1.27728	4.48329e-09	2.2459e-08	14.2448	11.6996	10.9822	31.4919	30.3627	27.5127
VPA1531	putative serine protease	CDS	1.67117	2.45041e-16	3.76205e-15	49.1115	46.321	45.0847	156.541	147.027	143.795
VPA1548	lateral flagellin LafA	CDS	-1.0226	7.40705e-08	3.13462e-07	33.4587	38.5213	31.068	17.9954	13.2666	19.1648
VPA1550	flagellar distal capping protein homolog LafB	CDS	-1.50018	1.21934e-06	4.3104e-06	11.8431	11.9384	11.5602	4.95791	4.37661	3.05696
VPA1551	LafC	CDS	-1.41504	0.0133271	0.0245434	2.56738	2.46727	1.66178	0.642692	0.547076	1.29333
VPA1561	hypothetical protein	CDS	1.33027	0.00366879	0.00753452	1.07664	2.06932	0.794763	3.12165	3.14569	3.64484
VPA1570	hypothetical protein	CDS	-1.71881	9.25663e-13	8.0872e-12	183.775	166.342	165.744	53.1598	57.1695	46.4423
VPA1572	hypothetical protein	CDS	4.75295	4.37531e-30	1.59665e-27	87.8706	81.8975	82.2941	2389.53	2091.2	2316
VPA1577	hypothetical protein	CDS	1.78045	6.10846e-13	5.48836e-12	15.073	12.0976	8.74239	43.9785	38.7057	40.0932
VPA1578	hypothetical protein	CDS	1.74695	5.55663e-16	7.93995e-15	33.7072	31.9949	23.4816	101.362	93.5501	103.937
VPA1579	putative outer membrane protein	CDS	1.54285	1.43902e-14	1.69819e-13	86.6283	84.4443	76.2973	257.26	207.342	255.727
VPA1580	hypothetical protein	CDS	1.86799	3.98801e-12	3.19041e-11	7.70213	9.86908	5.12983	25.4322	28.0377	29.2763
VPA1581	putative membrane protein	CDS	1.04195	3.65749e-07	1.3892e-06	35.5292	36.7703	32.1518	84.5599	61.1358	68.7817
VPA1582	hypothetical protein	CDS	1.56723	1.12147e-08	5.28327e-08	36.9371	35.5765	29.334	98.5155	96.559	106.523
VPA1583	putative membrane protein	CDS	1.12237	3.83935e-07	1.45594e-06	126.878	148.355	122.755	321.254	272.307	272.54
VPA1586	putative ferredoxin-NADP reductase	CDS	1.00422	1.31163e-09	6.95235e-09	16.9778	18.4647	19.2911	35.7153	38.2954	35.9781
VPA1587	conserved hypothetical protein	CDS	1.24781	9.20483e-06	2.84852e-05	3.5612	4.37742	7.15287	11.6603	15.5917	9.05331
VPA1594	D-alanyl-D-alanine carboxypeptidase	CDS	2.08123	8.85648e-16	1.22493e-14	31.4711	36.6111	27.9612	149.564	135.401	121.103
VPA1600	hypothetical protein	CDS	1.17634	9.65787e-12	7.22664e-11	56.151	52.6086	37.4984	120	97.2428	112.637
VPA1602	capsular polysaccharide transport protein	CDS	2.69892	1.30709e-25	1.21585e-23	23.1064	19.1015	21.6754	127.804	151.403	136.035
VPA1603	putative phosphatase	CDS	3.30828	1.1887e-26	1.4098e-24	10.4351	10.1079	12.355	105.034	107.501	114.283
VPA1604	putative tyrosine kinase	CDS	2.81294	3.78048e-27	5.12417e-25	37.6825	36.6111	34.6083	243.029	265.606	256.785
VPA1609	proton/glutamate symporter	CDS	-2.26473	6.78793e-18	1.35873e-16	3339.41	4676.75	4266.72	809.792	923.192	823.146
VPA1611	putative carboxypeptidase G2	CDS	1.25097	4.26518e-13	3.95195e-12	386.763	439.97	382.426	1004.16	897.479	975.994
VPA1631	putative type IV pilin	CDS	-1.25263	6.99856e-05	0.000188002	5.30039	4.69577	5.7801	2.20351	1.778	2.58666
VPA1632	putative pyridoxine kinase	CDS	-3.51127	2.02169e-16	3.15489e-15	1252.14	1513.23	1325.66	114.583	131.982	112.402
VPA1633	hypothetical protein	CDS	-3.60636	2.07445e-12	1.73566e-11	414.176	438.537	372.672	28.1866	41.3043	31.6278
VPA1634	putrescine transport protein	CDS	-3.71066	5.56252e-11	3.71147e-10	7311.89	9992.05	7768.02	473.847	794.902	647.018
VPA1635	ornithine decarboxylase, inducible	CDS	-3.69924	9.05133e-12	6.8158e-11	17224.7	21640.5	18468.3	1118.19	1735.6	1560.81
VPA1636	hypothetical protein	CDS	-3.93732	1.87717e-16	2.93903e-15	309.493	311.513	287.632	15.9755	21.336	22.3393
VPA1637	conserved hypothetical protein	CDS	-1.8164	4.66742e-18	9.6691e-17	109.321	111.107	103.247	28.9211	31.3201	31.7454
VPA1648	hypothetical protein	CDS	2.994	1.40358e-27	2.08081e-25	48.5317	49.823	51.5151	462.463	388.151	343.438
VPA1649	putative TagE protein	CDS	-1.44813	2.36287e-07	9.23349e-07	12.5056	17.1913	12.2105	4.59066	4.65015	6.11393
VPA1655	putative FecB	CDS	-1.45316	0.00736696	0.0143356	1.65637	1.59179	2.02303	0.734505	0.820615	0.352726
VPA1657	ferric siderophore receptor homolog	CDS	1.18151	0.000371266	0.000892243	3.39556	3.82029	8.09213	13.1293	7.79584	13.8739
VPA1668	hypothetical protein	CDS	1.3496	0.0187061	0.0332241	0.331275	0.477536	0.939266	1.56082	1.36769	1.64606
VPA1670	putative collagenase family protease	CDS	-2.5555	6.31349e-13	5.65117e-12	25.7566	21.0116	22.8314	3.85615	3.9663	3.99757
VPA1671	ABC-type arabinose transport system, permease component	CDS	-2.80624	1.53239e-20	4.81436e-19	123.317	166.262	113.362	19.8316	17.3697	20.223
VPA1672	L-arabinose transport ATP-binding protein	CDS	-2.7949	3.49802e-20	1.02039e-18	215.66	301.087	228.603	34.7972	33.5084	39.0351
VPA1673	L-arabinose-binding periplasmic protein precursor	CDS	-2.42917	1.62347e-18	3.65011e-17	215.577	315.333	223.401	52.058	44.1764	43.5029
VPA1674	L-ribulokinase	CDS	-2.85743	1.16909e-17	2.24541e-16	50.4366	77.4405	53.1046	8.44681	10.3945	6.2315
VPA1675	sugar isomerase SgaE, AraD/FucA family	CDS	-2.41067	9.09185e-13	7.95788e-12	19.3796	26.2645	19.7968	4.77428	2.46184	4.82059
VPA1676	putative L-arabinose isomerase	CDS	-1.5298	2.82184e-16	4.24977e-15	87.9534	108.719	94.4323	35.6235	30.6363	34.332
VPA1685	putative lactoylglutathione lyase	CDS	1.60283	0.00569561	0.011263	0.496912	1.59179	0.867014	4.49884	2.73538	1.64606
VPA1691	hypothetical protein	CDS	-1.07586	3.28219e-07	1.25773e-06	22.4439	24.5931	27.0942	9.45675	12.1725	13.7563
VPA1702	putative dicarboxylate-binding periplasmic protein	CDS	-2.83318	9.09266e-17	1.49776e-15	66.5862	87.4687	81.2826	8.44681	12.446	12.463
VPA1703	putative small integral C4-dicarboxylate membrane transport protein	CDS	-5.15309	4.5494e-18	9.46595e-17	23.272	30.3236	22.6869	1.19357	0.410307	0.352726
VPA1704	putative integral membrane protein, possible transporter	CDS	-4.16738	4.97293e-17	8.54767e-16	46.5441	70.4366	63.5811	3.30527	3.82954	2.93939
VPA1705	mannonate oxidoreductase	CDS	-3.95134	1.83116e-23	1.09962e-21	86.4627	113.494	106.498	5.41697	8.20615	6.46665
VPA1706	putative uronate isomerase	CDS	-3.53505	0.000184254	0.000466187	102.529	138.406	128.607	8.07955	12.446	11.7575
VPA1707	putative 2-dehydro-3-deoxygluconokinase	CDS	-3.48005	7.13049e-23	3.75856e-21	56.3995	67.9693	63.3643	4.59066	6.42815	5.99635
VPA1708	4-hydroxy-2-oxoglutarate aldolase/2-deydro-3-deoxyphosphogluconate aldolase	CDS	-3.94723	1.10914e-22	5.71933e-21	57.9731	70.6754	64.6648	3.67252	6.29138	2.82181
VPA1715	ABC transporter, ATP-binding protein	CDS	1.15822	2.94936e-15	3.83335e-14	109.321	130.367	117.408	252.67	294.19	250.436
VPA1720	putative acetyltransferase	CDS	2.10775	1.6667e-13	1.62357e-12	6.04576	8.75483	6.79161	35.2562	32.4143	25.3963
VPA1721	hypothetical protein	CDS	1.69431	9.6537e-13	8.4186e-12	8.36468	7.24263	4.98533	20.7498	22.9772	22.8096
VPA1724	sodium/proline symporter	CDS	-2.15405	1.38362e-13	1.36181e-12	656.089	882.248	847.796	202.172	177.663	156.023
VPA1729	transcriptional regulator, LuxR family	CDS	-1.54131	5.11692e-06	1.64686e-05	7.20522	8.43647	5.7801	3.4889	2.59861	1.05818
VPA1730	pyridoxamine 5'-phosphate oxidase	CDS	-1.57355	7.07188e-17	1.19818e-15	252.845	280.075	237.128	87.7733	89.447	81.4798
VPA1743	GckR family protein	CDS	-1.53562	1.64954e-07	6.61491e-07	12.2572	14.9628	17.9183	5.87604	6.15461	3.52726
VPA1744	putative PTS system, sucrose-specific IIBC component	CDS	-1.79821	2.8858e-11	2.00737e-10	30.5601	42.9783	38.2931	10.0994	13.8137	8.46543
VPVV882_gp01	hypothetical protein	CDS	3.28189	3.75893e-10	2.16939e-09	0.331275	0.477536	0.722512	4.8661	3.556	6.93695
VPVV882_gp04	putative phage terminase large subunit	CDS	2.77805	1.34744e-20	4.26149e-19	345.271	359.505	319.784	2190.02	2244.38	2593.36
VPVV882_gp05	putative phage-related protein	CDS	2.64773	3.46739e-20	1.02039e-18	138.307	133.71	130.702	817.871	808.853	897.101
VPVV882_gp06	portal protein	CDS	2.49944	1.6784e-21	6.36986e-20	483.909	554.977	495.282	2852.63	2793.37	3029.33
VPVV882_gp07	putative phage-related protein	CDS	2.64319	1.58563e-20	4.94882e-19	1437.32	1826.5	1538.59	10070.1	9749.04	10182.2
VPVV882_gp10	hypothetical protein	CDS	2.84217	1.08091e-23	6.83709e-22	270.237	297.903	302.371	1957.82	1944.99	2340.1
VPVV882_gp11	hypothetical protein	CDS	2.75803	5.01459e-22	2.2027e-20	305.932	346.134	314.509	2079.48	2016.93	2442.4
VPVV882_gp14	putative phage-related protein	CDS	2.24286	6.61143e-15	8.25384e-14	37.7653	43.3762	30.5623	165.264	168.636	194.587
VPVV882_gp16	phage baseplate assembly protein V	CDS	2.06138	1.16257e-14	1.40033e-13	3.72684	5.09372	4.26282	17.9036	19.2844	17.6363
VPVV882_gp17	putative phage-related protein	CDS	2.14944	3.81356e-19	9.47201e-18	31.8024	38.3621	32.1518	154.889	151.267	147.792
VPVV882_gp18	putative phage-related protein	CDS	2.00673	6.8119e-19	1.6239e-17	46.0472	48.1516	48.5528	190.788	184.912	198.115
VPVV882_gp19	baseplate assembly protein	CDS	2.22961	6.663e-18	1.34508e-16	174.085	221.736	198.041	969.638	870.399	945.307
VPVV882_gp20	phage tail protein I	CDS	2.2165	1.41186e-19	3.80562e-18	160.917	191.89	168.996	832.745	763.855	828.554
VPVV882_gp21	putative pyocin R2_PP	CDS	2.39591	3.11678e-19	7.86489e-18	150.067	198.655	161.048	871.398	857.816	953.89
VPVV882_gp22	hypothetical protein	CDS	2.38419	1.39606e-21	5.47349e-20	144.684	165.625	146.67	786.838	769.189	829.73
VPVV882_gp23	hypothetical protein	CDS	2.37111	1.07471e-17	2.08951e-16	97.2291	128.378	96.4553	566.579	526.151	573.298
VPVV882_gp24	hypothetical protein	CDS	2.22324	1.8098e-19	4.69164e-18	286.221	319.631	287.777	1378.39	1311.62	1482.74
VPVV882_gp25	hypothetical protein	CDS	2.38163	2.3642e-22	1.12157e-20	534.926	612.44	559.586	3083.45	2948.19	2863.79
VPVV882_gp26	hypothetical protein	CDS	2.25951	5.52404e-14	5.94242e-13	124.725	150.106	108.81	681.529	660.732	494.405
VPVV882_gp27	hypothetical protein	CDS	2.44287	5.13158e-18	1.0537e-16	166.051	203.43	142.118	967.986	933.996	879.347
VPVV882_gp28	major tail sheath protein	CDS	2.53701	1.42084e-17	2.68544e-16	1044.43	1389.15	1015.42	6447.39	6591.72	6978.34
VPVV882_gp29	major tail tube protein	CDS	2.84225	9.14542e-23	4.76768e-21	779.655	920.053	771.643	5513.1	5551.87	6658.18
VPVV882_gp30	putative phage-related protein	CDS	2.10575	7.7653e-17	1.30172e-15	241.913	325.521	255.625	1201.74	1142.43	1198.45
VPVV882_gp31	phage-related tail protein	CDS	2.07763	3.43385e-16	5.05906e-15	889.141	1120.62	856.682	4026.46	4027.71	4045.42
VPVV882_gp32	phage protein U-like	CDS	1.92449	1.36349e-18	3.10981e-17	96.2353	121.215	108.666	438.867	407.025	392.114
VPVV882_gp33	phage tail X	CDS	1.18305	9.92737e-06	3.04628e-05	2.48456	3.66111	3.32356	8.72225	8.06938	4.70302
VPVV882_gp35	tail protein	CDS	1.83228	1.3812e-17	2.62096e-16	96.4009	117.792	92.048	338.24	355.053	397.288
VPVV882_gp36	hypothetical protein	CDS	1.50975	2.31291e-07	9.06813e-07	12.5056	18.7831	9.1759	44.6212	34.329	35.6254
VPVV882_gp37	DNA adenine methylase	CDS	2.46062	1.0125e-23	6.57987e-22	322.496	406.622	359.811	2097.2	1895.48	2001.49
VPVV882_gp38	p26	CDS	2.37097	3.94287e-22	1.76462e-20	180.048	209.4	173.62	1005.17	919.499	987.869
VPVV882_gp39	hypothetical protein	CDS	2.09834	2.99753e-18	6.40554e-17	114.373	134.267	114.446	570.986	521.364	462.307
VPVV882_gp42	hypothetical protein	CDS	1.84159	8.20696e-09	3.96072e-08	1.73919	1.5122	1.22827	4.59066	5.19723	6.34908
VPVV882_gp56	transcriptional regulator	CDS	1.27672	5.71028e-11	3.79406e-10	40.664	40.0335	33.8858	92.0886	94.9178	90.5331
VPVV882_gp57	putative replication protein RepA	CDS	1.75676	1.51105e-18	3.41352e-17	412.437	416.65	405.835	1368.66	1373.57	1431.13
VPVV882_gp60	putative phage-related protein	CDS	1.66802	1.7384e-16	2.76282e-15	90.7692	93.7563	78.1035	294.536	266.016	273.716
VPVV882_gp61	TraR/DksA family transcriptional regulator	CDS	1.86091	4.85072e-16	7.0158e-15	11.6774	11.9384	10.2597	43.1522	40.4837	39.2702
VPVV882_gp62	antitermination protein Q	CDS	1.48496	1.04496e-14	1.26461e-13	27.9099	22.7626	21.2419	67.0236	72.3509	61.8447
VPVV882_gp69	putative phage-related protein	CDS	2.46499	8.39402e-22	3.524e-20	142.2	149.628	127.234	867.909	725.013	720.385
VPVV882_gp70	conserved putative phage-related protein	CDS	2.68626	6.14277e-24	4.16304e-22	305.684	328.863	305.767	2081.22	1976.31	1994.79
VPVV882_gp71	putative phage-related protein	CDS	2.30475	4.35257e-21	1.49628e-19	411.526	470.373	369.204	2131.81	2025	2024.41

## Sheet: parent vs vqmR-vqmA882+
Locustag	Description	FeatureType	logFC	PValue	FDR	strain 882-A	strain 882-B	strain 882-C	vqmR-vqmA882+ -A	vqmR-vqmA882+ -B	vqmR-vqmA882+ -C
VP0043	hypothetical protein	CDS	-2.4659	0.00579146	0.0548686	1.57355	0.477536	0.216754	0.182578	0.17934	0
VP0079	conserved hypothetical protein	CDS	-2.77047	0.000287117	0.0070376	21.9469	20.2953	444.345	25.3784	22.4175	23.6578
VP0408	O-sialoglycoprotein endopeptidase	CDS	-2.9149	0.000151949	0.00483789	2422.28	124.876	112.856	109.821	112.177	130.607
VP0622	sodium/alanine symporter	CDS	1.06868	9.89044e-09	5.27206e-06	140.129	174.221	170.657	298.424	333.752	385.368
VP0802	putative exported protein	CDS	1.09006	3.27051e-05	0.00184706	147.666	149.787	150.066	178.927	339.85	434.15
VP0811	hypothetical protein	CDS	2.45769	0.00607818	0.0562084	0	0.0795894	0.0722512	0.365156	0.448351	0.195519
VP0922	conserved hypothetical protein	CDS	-1.35363	0.0112968	0.0809936	1.65637	2.30809	2.02303	0.273867	0.986371	1.07535
VP1191	hypothetical protein	CDS	1.16492	0.0440375	0.183097	0.165637	0.875483	0.57801	1.27805	1.34505	1.07535
VP1256	transporter, NadC family	CDS	1.05945	9.8514e-06	0.000753791	52.3414	78.3159	84.2449	149.988	158.806	139.405
VP1333	ornithine cyclodeaminase Ocd2	CDS	-1.0221	0.000151369	0.00483789	8.61314	6.92428	7.36962	3.46898	3.40746	4.39917
VP1463	putative glycosyltransferase	CDS	1.22255	0.0072484	0.0625208	0.828186	1.19384	1.15602	1.73449	3.5868	2.15071
VP1523	putative ammonium transporter Amt	CDS	1.34542	2.02024e-06	0.000239601	4.72066	4.93454	4.91308	14.0585	14.1679	8.79835
VP1534	hypothetical protein	CDS	1.50797	0.0319141	0.155602	0.414093	0.397947	0.0722512	0.365156	0.717361	1.46639
VP1580	hypothetical protein	CDS	-1.75788	0.032948	0.158044	1.07664	0.477536	0.144502	0.091289	0.26901	0.0977594
VP1748	hypothetical protein	CDS	-1.40143	0.030896	0.152202	0.579731	0.477536	0.939266	0.182578	0.35868	0.195519
VP1775	putative oxidoreductase	CDS	1.0407	0.00320095	0.0370373	140.709	156.154	206.422	187.508	393.921	454.483
VP1777	putative aldehyde dehydrogenase	CDS	1.05539	0.00055755	0.0111604	102.695	121.374	138.217	164.685	278.067	310.582
VP1781	putative glutamine synthetase	CDS	1.0316	0.000238981	0.00636924	39.1732	60.4879	58.4512	86.0856	131.994	105.385
VP1782	conserved hypothetical protein	CDS	1.0699	0.000270303	0.00682083	34.5354	44.8088	45.6628	63.9023	98.0991	100.692
VP1910	conserved hypothetical protein	CDS	1.82687	0.0471452	0.190671	0.165637	0.159179	0.0722512	0.91289	0.538021	0
VP2492	putative ammonium transporter	CDS	1.68191	8.26463e-07	0.000145213	7.03958	11.6996	12.7162	29.2125	33.0883	39.1038
VP2493	nitrogen regulatory protein P-II	CDS	2.00407	4.26267e-06	0.000418552	0.828186	3.0244	1.87853	6.75539	8.698	7.72299
VP2597	putative DNA-binding protein	CDS	1.12687	3.96199e-05	0.00212877	19.628	11.2221	8.81465	18.4404	29.5911	38.3217
VP2911	DNA-binding protein HU-2	CDS	-1.44834	4.43352e-05	0.0021909	812.368	566.676	627.863	337.039	217.45	180.757
VPA0029	hypothetical protein	CDS	-1.00317	7.51532e-05	0.0030735	37.5997	22.8422	35.6198	21.2703	15.5129	11.0468
VPA0030	hypothetical protein	CDS	-1.25886	9.92051e-09	5.27206e-06	61.6171	56.0309	54.3329	28.5735	25.4663	17.6945
VPA0042	hypothetical protein	CDS	-1.03102	0.000328572	0.00771657	4.96912	7.40181	6.93611	3.01254	3.67647	2.73726
VPA0048	hypothetical protein	CDS	-1.52641	0.0022191	0.0293243	1.15946	1.11425	2.02303	0.365156	0.807031	0.293278
VPA0285	hypothetical protein	CDS	-1.37789	0.0112345	0.0807523	2.07047	1.43261	2.09528	0.91289	0.538021	0.684316
VPA0391	hypothetical protein	CDS	-1.42699	0.000245234	0.00646327	3.31275	3.7407	3.68481	1.73449	1.52439	0.684316
VPA0451	hypothetical protein	CDS	-1.27704	7.61374e-05	0.00308714	8.11623	6.68551	5.99685	3.92543	1.7934	2.83502
VPA0469	hypothetical protein	CDS	-1.25271	0.00491264	0.0493762	2.56738	2.14891	4.33507	1.00418	1.61406	1.17311
VPA0523	hypothetical protein	CDS	-1.22038	0.0431694	0.181396	0.579731	0.955073	1.08377	0.273867	0.538021	0.293278
VPA0576	phenylalanine-4-hydroxylase	CDS	1.31543	1.03907e-07	3.08083e-05	7.03958	14.8036	11.5602	23.1874	29.1428	31.0875
VPA0601	putative arylsulfatase regulator	CDS	-1.4565	0.000293931	0.00711433	2.6502	1.91015	4.11832	1.00418	0.807031	1.36863
VPA0659	iron(III) ABC transporter, permease protein	CDS	-1.18274	0.0153383	0.0979341	1.15946	1.27343	1.80628	0.547734	0.448351	0.879835
VPA0730	hypothetical protein	CDS	-1.08124	0.00503553	0.0502917	3.64402	3.89988	2.89005	2.09965	1.70373	1.07535
VPA0731	hypothetical protein	CDS	-1.75233	0.000698642	0.0128963	1.98765	1.83056	1.30052	0.639023	0.26901	0.586556
VPA0742	hypothetical protein	CDS	-1.38835	0.0324388	0.15687	0.662549	1.75097	0.57801	0.456445	0.26901	0.391038
VPA0744	hypothetical protein	CDS	-1.46	0.0222513	0.122608	1.3251	1.83056	1.01152	0.639023	0.35868	0.488797
VPA0947	transcriptional regulator, ArsR family	CDS	-2.59609	0.00931483	0.0732829	0.496912	0.557126	0.794763	0.273867	0	0
VPA1041	hypothetical protein	CDS	-1.53075	0.0020081	0.0272497	1.65637	0.795894	1.37277	0.365156	0.538021	0.391038
VPA1043	hypothetical protein	CDS	-1.88398	0.0116334	0.082618	2.07047	0.636715	1.51728	0.182578	0.17934	0.782075
VPA1194	hypothetical protein	CDS	-1.06512	1.66035e-05	0.00107967	16.9778	17.5097	14.5947	8.85504	7.98064	6.54988
VPA1226	conserved hypothetical protein	CDS	-1.20483	7.20354e-07	0.000133117	228.083	164.83	176.148	97.3141	86.711	62.6638
VPA1283	putative MFS transporter	CDS	-1.02759	0.00980199	0.0758216	3.9753	1.75097	2.09528	1.18676	1.70373	0.879835
VPA1328	hypothetical protein	CDS	-1.23904	0.0137674	0.0916133	1.98765	1.43261	1.87853	0.547734	0.986371	0.684316
VPA1331	putative OspC2	CDS	-1.12711	0.0134248	0.0899358	1.24228	1.83056	2.38429	0.730312	1.25538	0.488797
VPA1386	hypothetical protein	CDS	-3.10458	0.00212205	0.0281989	0.828186	0.397947	0.650261	0	0.0896701	0.0977594
VPA1414	conserved hypothetical protein	CDS	-1.01451	0.000220422	0.00598084	14.7417	9.7099	11.6324	5.38605	6.09757	6.35436
VPA1446	putative transcriptional regulator, LuxR family	CDS	-1.33615	3.37192e-05	0.0018727	9.02723	7.79976	10.2597	1.82578	3.85581	5.08349
VPA1462	methyl-accepting chemotaxis protein	CDS	-1.6551	5.97578e-15	9.44969e-12	154.208	186.478	186.408	52.6738	55.9541	58.7534
VPA1498	putative L-lactate permease	CDS	2.06435	0.00288585	0.0347474	78.6777	93.6767	98.9119	612.641	375.628	146.444
VPA1499	L-lactate dehydrogenase	CDS	2.10762	0.00262216	0.0326496	36.1089	49.0271	43.2062	287.743	192.342	73.0263
VPA1588	hypothetical protein	CDS	-1.23806	0.0377847	0.168079	0.662549	1.27343	1.15602	0.456445	0.538021	0.293278
VPA1724	sodium/proline symporter	CDS	1.56856	2.10256e-10	1.66243e-07	656.089	882.248	847.796	2132.79	2314.74	2630.31
VPA1725	conserved hypothetical protein	CDS	3.79559	1.31984e-17	3.13067e-14	173.754	175.415	155.918	2251.46	2051.56	2710.67
VPA1726	putative proline dehydrogenase	CDS	4.39273	1.72185e-25	8.16846e-22	486.974	490.589	462.48	10357.5	8983.06	10909.4
VPA1727	transcriptional regulator, AraC/XylS family	CDS	1.18235	1.2004e-10	1.42368e-07	16.6465	15.8383	18.8576	35.6027	39.6342	41.45
VPA1728	hypothetical protein	CDS	6.50134	7.46665e-06	0.000644032	0	0	0	1.27805	0.807031	1.17311
VPA1729	transcriptional regulator, LuxR family	CDS	1.93907	1.90125e-10	1.66243e-07	7.20522	8.43647	5.7801	31.4947	24.6593	25.9062
